# Supplementary material for: Transcriptome Analysis of the Ammonia-Oxidizing Bacterium Nitrosomonas mobilis Ms1 Reveals Division of Labor between Aggregates and Free-living Cells
Source: Microbes Environ. 2020 Feb 28;35(2):ME19148. doi: 10.1264/jsme2.ME19148 (PMC7308568; doi:10.1264/jsme2.ME19148)
Supplement: Supplementary file 2 — Supplementary Material 2 [file 35_19148_s2.xlsx]

## Sheet: Sheet1
			early Agg/early FL				late Agg/early Agg
Label	Product	COG	Average	Log2FC	p.value	q.value	Average	Log2FC	p.value	q.value
0020001	protein of unknown function		-2.80916	0.149506	1	1	-2.95184	-0.163804	1	1
0030001	protein of unknown function		6.52416	-0.373186	0.369232	0.610321	6.42323	0.466423	0.242139	0.499797
0050001	transposase (fragment)	L	11.3981	0.22668	0.351737	0.595318	11.2354	-0.258453	0.262228	0.51934
0050002	conserved protein of unknown function		7.2798	0.289928	0.439305	0.674888	7.29386	0.0312431	0.93497	1
0050003	Oxidoreductase FAD/NAD(P)-binding domain protein	C	12.6866	0.645531	0.0145107	0.0701389	12.3475	-1.03119	1.2e-05	0.000280699
0050004	protein of unknown function		8.75439	0.287262	0.420922	0.657665	8.62175	-0.26216	0.447419	0.720775
0050005	exported protein of unknown function		9.94139	0.50224	0.126621	0.31563	9.63492	-0.823489	0.00959954	0.0605181
0050006	conserved exported protein of unknown function	S	13.62	0.4837	0.0843654	0.242011	13.256	-0.919691	5.56e-05	0.00106479
0050007	transposase (fragment)		9.74888	0.564289	0.0976083	0.266376	9.72	-0.328321	0.271063	0.530546
0050008	protein of unknown function		-2.80916	0.149506	1	1	-2.95184	-0.163804	1	1
0050009	Transmembrane transport protein	E	10.7742	0.73752	0.00908121	0.0504977	10.6503	-0.693023	0.00632604	0.0466635
0050010	protein of unknown function		5.90685	0.0866926	0.854529	0.966404	5.84497	0.080705	0.855317	0.973039
0050011	NRAMP-family transporter	P	12.3075	0.119608	0.576098	0.78412	12.2608	0.0790892	0.6908	0.89063
0050012	protein of unknown function		8.20358	-1.08811	0.00325483	0.024566	8.03661	1.0469	0.00205391	0.0210769
0050013	Protein-export membrane protein SecG	U	11.7019	-0.598017	0.0107442	0.0567638	11.5784	0.643334	0.00248778	0.0245235
0050014	triosephosphate isomerase	G	13.032	-0.425801	0.0533123	0.176784	12.9387	0.531281	0.0130765	0.0726925
0050015	protein of unknown function	L	10.1717	-0.818734	0.0272199	0.110889	9.62729	0.0239449	0.940126	1
0050016	transposase		7.70289	0.67851	0.426345	0.661374	7.42276	-0.939158	0.275022	0.535717
0060001	protein of unknown function		4.1147	0.0949991	0.904776	0.997853	4.08325	0.132678	0.883182	0.98721
0060002	guaA, GMP synthetase (glutamine aminotransferase)	F	12.9565	0.0228365	0.916659	1	12.7218	-0.199447	0.322674	0.58896
0060003	guaB, IMP dehydrogenase	F	13.0915	0.226586	0.305349	0.541898	12.9985	-0.119744	0.575857	0.817894
0060004	Peptide methionine sulfoxide reductase MsrA (modular protein)	O	13.7209	0.673659	0.0262818	0.108081	13.3289	-1.16591	1.42e-05	0.000324046
0060005	Peptide methionine sulfoxide reductase MsrB	O	14.2402	1.10502	0.00183653	0.0163936	13.7307	-1.83182	4.24e-09	2.34e-07
0060006	phosphatidylglycerophosphate synthetase	I	11.617	-0.418319	0.074875	0.224487	11.5155	0.508083	0.0143199	0.0772517
0060007	Glycerol acyltransferase	I	10.434	0.365653	0.198044	0.414834	10.4766	0.0122423	0.95935	1
0060008	putative membrane associated CTP-phosphosubstrate transferase	R	10.8585	0.903371	0.000444489	0.00599969	11.0208	-0.285572	0.236011	0.492757
0060009	conserved hypothetical protein; putative inner membrane protein	I	9.44253	1.55356	3.65914e-06	0.000116698	9.84661	-0.452658	0.110803	0.304347
0060010	putative two-component sensor	T	12.151	-0.688366	0.0830141	0.239402	11.4271	-0.465427	0.111322	0.304968
0060011	Photosynthetic apparatus regulatory protein RegA	K	11.0941	-1.20689	0.00218069	0.0186679	10.2181	-0.250785	0.361033	0.63278
0060012	mviN, conserved hypothetical protein; putative inner membrane protein	R	11.8967	0.0343361	0.894965	0.993444	11.6608	-0.212899	0.352411	0.623379
0060013	conserved exported protein of unknown function		13.1974	-0.184805	0.424378	0.659895	12.9621	0.00663722	0.9747	1
0060014	protein of unknown function		8.71509	-0.453216	0.2108	0.430197	8.40108	0.11623	0.748992	0.918136
0060015	transposase		8.25584	-0.0448206	0.96799	1	7.77021	-0.625326	0.574687	0.817428
0070001	transposase	L	12.368	1.31568	1.83758e-07	9.64137e-06	12.0259	-1.70719	1.78e-14	4.46e-12
0070002	transposase	L	12.9208	-0.155128	0.490418	0.717461	12.8054	0.215699	0.334138	0.601523
0070003	exported protein of unknown function	R	15.3432	0.0320654	0.905215	0.997853	15.2058	-0.0147098	0.951472	1
0070004	Bacteriophage N4 adsorption protein B		13.5059	0.0635439	0.799739	0.933842	13.5303	0.277508	0.238278	0.495918
0070005	UDP-N-acetyl glucosamine-2-epimerase	M	12.9473	0.247684	0.285373	0.523804	13.0624	0.276493	0.229255	0.484578
0070006	conserved exported protein of unknown function	M	15.8343	0.202562	0.45409	0.688651	15.8363	0.0947855	0.719655	0.902482
0070007	protein of unknown function		-2.80916	0.149506	1	1	-2.95184	-0.163804	1	1
0070008	conserved protein of unknown function	L	10.6535	0.330361	0.314709	0.554577	10.1213	-1.1029	0.000480221	0.00617454
0070009	protein of unknown function		8.00582	0.0440002	0.900347	0.996201	7.58566	-0.591956	0.08027	0.248684
0070010	transposase (fragment)	L	8.74385	0.0141059	0.969275	1	8.45212	-0.304567	0.350664	0.621301
0070011	exported protein of unknown function		9.21749	0.099482	0.771078	0.917131	9.09097	-0.0604884	0.85803	0.973551
0070012	transposase (fragment)	L	7.03038	0.162249	0.677474	0.860197	6.73792	-0.454578	0.242057	0.499797
0070013	exported protein of unknown function		12.7016	1.24254	5.03081e-06	0.000152946	13.2572	0.161173	0.631434	0.851874
0070014	conserved protein of unknown function		11.5143	1.13595	0.00174802	0.0161684	11.4995	-0.873834	0.00637727	0.0469349
0080001	Phosphoribosylaminoimidazole carboxylase ATPase subunit (fragment)		6.38013	0.708457	0.11226	0.28891	5.98198	-1.21549	0.00375801	0.0325995
0080002	exported protein of unknown function		10.6752	0.617797	0.0361008	0.133847	10.6254	-0.424913	0.124244	0.327791
0080003	protein of unknown function		3.70167	-0.558893	0.36178	0.601969	3.41145	0.274081	0.653197	0.865873
0080004	Integrase family protein (fragment)	L	8.62024	0.567182	0.188605	0.40258	8.57378	-0.366396	0.365994	0.638038
0080005	XerD4 (modular protein)	L	9.73409	1.45392	0.00328746	0.0247275	9.73567	-1.1553	0.0145523	0.0779576
0080006	protein of unknown function		7.86015	0.33292	0.433716	0.668346	7.80635	-0.142408	0.726431	0.905394
0080007	protein of unknown function		8.89601	0.172857	0.635725	0.830356	8.96673	0.258119	0.450298	0.72253
0080008	Peptidase S8 and S53, subtilisin, kexin, sedolisin	O	13.8533	0.690426	0.0126071	0.0634844	13.5075	-1.08966	9.24e-06	0.000227734
0080009	conserved protein of unknown function		11.7141	-0.0926962	0.686499	0.864606	11.483	-0.0773894	0.735719	0.91069
0080010	putative uracil-DNA glycosylase family protein	L	11.7479	-0.1009	0.662959	0.851068	11.6298	0.156352	0.466542	0.734814
0080011	conserved protein of unknown function	S	9.47182	0.304467	0.356944	0.59984	9.29679	-0.360933	0.236858	0.493593
0080012	conserved protein of unknown function		10.1362	0.155144	0.621563	0.821711	9.93751	-0.261009	0.358253	0.629264
0080013	protein of unknown function		7.82419	0.599092	0.153777	0.35283	7.99313	0.0281253	0.947865	1
0080014	putative Membrane attack complex component/perforin/complement C9		12.5984	0.495089	0.0242774	0.102431	12.5161	-0.367207	0.0794102	0.247198
0080015	protein of unknown function		8.09232	0.421072	0.24377	0.474272	8.13957	-0.0346743	0.921517	1
0080016	Ornithine cyclodeaminase	E	11.3102	-0.117563	0.662174	0.851068	11.1215	0.03304	0.890361	0.98903
0080017	protein of unknown function		-2.80916	0.149506	1	1	-2.95184	-0.163804	1	1
0080018	conserved protein of unknown function		10.4992	-0.0778407	0.776074	0.919228	10.39	0.15185	0.534486	0.78699
0080019	NADPH-dependent FMN reductase	R	10.818	-0.0529623	0.844637	0.960365	10.6135	-0.0635627	0.790824	0.944196
0080020	conserved protein of unknown function		10.4222	0.398633	0.216429	0.437838	10.3658	-0.218846	0.448241	0.720775
0080021	conserved protein of unknown function		9.13945	0.106675	0.749366	0.903584	9.02966	-0.0344284	0.912847	1
0080022	GCN5-related N-acetyltransferase	K	10.1696	0.511569	0.123901	0.310757	10.0642	-0.431095	0.119416	0.318409
0080023	protein of unknown function		8.67684	0.313821	0.455652	0.689882	8.55151	-0.266878	0.467025	0.734993
0080024	exported protein of unknown function		7.8662	1.43493	0.001068	0.0113908	7.71662	-1.44184	7.6e-05	0.00138869
0090001	transposase (fragment)	L	7.12812	0.0570253	0.927727	1	6.85852	-0.298171	0.649452	0.863018
0090002	conserved protein of unknown function		10.9805	0.296933	0.22951	0.457473	11.041	0.115981	0.606871	0.837647
0090003	Cold-shock DNA-binding domain	S	9.99239	1.08508	0.00787817	0.0455199	10.3369	-0.103881	0.705434	0.895115
0090004	protein of unknown function		5.90427	1.02005	0.0967951	0.265046	6.29852	0.0592361	0.905802	0.997778
0090005	dnaJ, Heat shock protein DnaJ domain protein	O	11.6598	1.88766	4.90555e-08	3.25669e-06	12.4768	0.0384292	0.889803	0.98903
0090006	protein of unknown function		11.1385	0.295334	0.239773	0.469868	11.0699	-0.139111	0.550258	0.800374
0090007	Copper binding periplasmic protein CusF	S	8.73029	0.588057	0.141109	0.333112	8.83457	-0.085554	0.812839	0.952166
0090008	Heavy metal RND efflux outer membrane protein,CzcC family	M	11.3932	0.668436	0.00565443	0.0357857	11.4256	-0.31069	0.17514	0.408266
0090009	Efflux transporter, RND family, MFP subunit	M	11.3784	0.786926	0.00224072	0.018998	11.4025	-0.444965	0.0512369	0.184578
0090010	cusA, copper/silver efflux system, membrane component	P	13.319	0.274882	0.283614	0.521576	13.1428	-0.333599	0.158426	0.384309
0090011	protein of unknown function		10.8005	-0.79831	0.00604468	0.0371006	10.4401	0.373259	0.148005	0.367248
0090012	Sodium:dicarboxylate symporter	C	11.8771	-0.524015	0.0343212	0.129119	11.656	0.373848	0.105527	0.294407
0090013	ndk, nucleoside diphosphate kinase (NDK) (NDP kinase) (Nucleoside-2-P kinase)	F	12.9234	-0.106392	0.685292	0.864209	12.6918	-0.0638076	0.778234	0.936241
0090014	putative Fe-S containing enzyme	R	12.9144	-0.337345	0.165012	0.366155	12.5293	-0.140547	0.496497	0.759334
0090015	Type IV pilus biogenesis/stability protein PilW	N	12.132	-0.327571	0.158501	0.358805	11.9268	0.210268	0.293436	0.555938
0090016	conserved protein of unknown function	S	13.3601	-0.203227	0.415065	0.653569	12.9898	-0.243593	0.260957	0.518883
0090017	ispG, 4-hydroxy-3-methylbut-2-en-1-yl diphosphate synthase	I	14.4759	0.103838	0.710646	0.879644	14.0412	-0.679767	0.00799256	0.0532783
0090018	hisS, histidyl tRNA synthetase	J	13.3462	-0.0932082	0.696793	0.871795	13.039	-0.228243	0.290015	0.55327
0090019	conserved protein of unknown function	S	12.2008	0.07839	0.737193	0.897172	11.7702	-0.645945	0.00423481	0.0355047
0090020	bamB, Outer membrane protein assembly factor BamB	S	12.6489	0.277389	0.262097	0.497144	12.4413	-0.398706	0.0728456	0.234333
0090021	der, GTPase involved in ribosome synthesis and maintenance	R	12.1736	-0.510243	0.0232629	0.0995715	11.7944	0.044471	0.83069	0.959376
0090022	Regulatory inactivation of DnaA Hda protein	L	12.7416	-0.452412	0.0519775	0.173775	12.5481	0.356412	0.103405	0.290451
0090023	conserved exported protein of unknown function	F	12.0614	-0.156111	0.518122	0.737615	11.6258	-0.421622	0.0583938	0.202238
0090024	protein of unknown function		6.82845	0.3251	0.467759	0.700687	6.92944	0.164633	0.717271	0.902274
0090025	putative ATPase	R	12.4687	0.285521	0.192391	0.407189	12.3133	-0.30426	0.123479	0.326833
0090026	protein of unknown function		7.19526	-0.920894	0.0688845	0.212198	7.04333	0.916337	0.0650406	0.217896
0090027	estA, Carboxylesterase 1	R	12.1092	-0.40507	0.0624968	0.197796	11.9626	0.403942	0.0572711	0.199468
0090028	Twin-arginine translocation pathway signal	E	14.1298	0.0274766	0.916814	1	13.9655	-0.0631465	0.791052	0.944196
0090029	cysB, DNA-binding transcriptional dual regulator, O-acetyl-L-serine-binding	K	13.0733	-0.069942	0.756674	0.905522	12.8677	-0.0496866	0.819392	0.954246
0090030	Ferredoxin--sulfite reductase	P	15.1753	0.275124	0.327866	0.568747	15.0136	-0.305911	0.229607	0.484722
0090031	cysH, Thioredoxin-dependent 5'-adenylylsulfate reductase	E	12.5513	-0.0921669	0.705367	0.876943	12.3747	0.0318699	0.88663	0.988355
0090032	cysD, sulfate adenylyltransferase, subunit 2	E	13.2957	-0.349926	0.160774	0.361935	13.1035	0.25838	0.251025	0.510669
0090033	cysN, sulfate adenylyltransferase, subunit 1	P	13.2962	-0.664196	0.00507315	0.03294	13.0511	0.467059	0.0276589	0.122061
0090034	conserved protein of unknown function	E	14.6028	-0.420049	0.116687	0.297013	14.4019	0.311279	0.178345	0.410004
0090035	fragment of pyridine nucleotide transhydrogenase, alpha subunit (part 1)	C	14.3882	-0.412681	0.132655	0.323484	14.1808	0.291109	0.235217	0.492525
0090036	fragment of pyridine nucleotide transhydrogenase, alpha subunit (part 2)	C	11.7202	-0.71919	0.00423881	0.0292137	11.4314	0.434923	0.0696498	0.228694
0090037	pyridine nucleotide transhydrogenase, beta subunit	C	14.0196	-0.756289	0.0041799	0.0289919	13.7506	0.51158	0.0256385	0.115675
0090038	protein of unknown function		11.7694	-0.828235	0.000686879	0.00841353	11.4975	0.576452	0.0147871	0.0785352
0090039	protein of unknown function		6.75481	-0.124007	0.780343	0.920398	6.60939	0.121548	0.792688	0.944418
0090040	putative malate oxidoreductase (Malic enzyme)	C	12.3655	0.22616	0.319166	0.559701	12.2372	-0.189588	0.325915	0.591623
0090041	ErfK/YbiS/YcfS/YnhG family protein	S	9.81579	-0.276494	0.380409	0.619338	9.73038	0.397062	0.174043	0.406726
0090042	tRNA-specific adenosine deaminase	F	10.4692	0.234425	0.426198	0.661374	10.3897	-0.100205	0.696021	0.894217
0090043	50S ribosomal protein L3 glutamine methyltransferase	J	12.4379	0.098343	0.644943	0.836857	12.2217	-0.238863	0.230602	0.484906
0090044	23S rRNA pseudouridylate synthase	J	11.8566	-0.486455	0.040913	0.145772	11.5519	0.169291	0.420895	0.696891
0090045	conserved hypothetical protein	S	10.1636	-0.730401	0.0173141	0.0785536	9.91426	0.525762	0.0605161	0.207876
0090046	DNA polymerase III, subunits gamma and tau	L	12.5741	-0.528942	0.0255311	0.106478	12.395	0.464207	0.0158993	0.0828852
0090047	TPR repeat-containing protein	R	14.0949	1.93131	2.44962e-08	2.04324e-06	14.8629	-0.10283	0.800179	0.948291
0090048	conserved protein of unknown function		11.4661	1.18738	4.62227e-05	0.000976379	11.8748	-0.0774377	0.798988	0.947888
0090049	Methyltransferase domain protein	Q	11.0707	1.11435	2.26486e-05	0.000550351	11.4977	0.0321271	0.926016	1
0090050	protein of unknown function	Q	13.2222	1.14919	1.68912e-05	0.000436089	13.4786	-0.343637	0.308077	0.571691
0090051	fdtA, TDP-4-oxo-6-deoxy-alpha-D-glucose-3,4-oxoisomerase		11.4725	1.36063	2.25659e-08	1.94374e-06	11.8217	-0.368834	0.270319	0.529927
0090052	fdtB, dTDP-3-amino-3,6-dideoxy-alpha-D-galactopyranose transaminase	M	12.4389	1.37678	4.87443e-09	5.87278e-07	12.8488	-0.263398	0.383576	0.656121
0090053	TPR repeat-containing protein	R	12.1757	0.530735	0.0185254	0.0831214	12.3635	0.137443	0.5615	0.808214
0090054	transposase	L	12.6789	-1.01631	0.00542356	0.0345261	11.832	-0.384557	0.0940981	0.274038
0090055	conserved protein of unknown function	L	7.75577	-0.12852	0.777177	0.919228	7.46013	-0.168597	0.686383	0.889563
0090056	conserved protein of unknown function		8.07089	-0.537005	0.14945	0.34504	7.51182	-0.286683	0.409143	0.687567
0090057	putative C32 tRNA thiolase	D	11.0359	-0.0481956	0.849139	0.962456	10.7086	-0.315026	0.17533	0.408266
0090058	putative copper-containing oxidoreductase signal peptide protein	P	13.7232	0.788998	0.00762202	0.044355	13.4318	-1.07968	7.08e-05	0.0013155
0090059	conserved exported protein of unknown function	R	13.6336	0.513281	0.0806977	0.235649	13.3056	-0.876977	0.000963513	0.0115657
0090060	Cytochrome c, class I	C	12.2361	0.240532	0.307371	0.544596	11.9448	-0.530565	0.0151155	0.0795642
0090061	Magnesium and cobalt efflux protein CorC	P	12.9989	-0.0134473	0.954775	1	12.9375	0.181133	0.428696	0.70311
0090062	conserved protein of unknown function		9.44343	-0.0936599	0.777579	0.919228	9.25736	0.0134734	0.968424	1
0090063	hss, Homospermidine synthase	Q	11.8047	0.152288	0.50414	0.727258	11.5089	-0.451994	0.0319524	0.1336
0090064	conserved membrane protein of unknown function	R	10.8871	0.428005	0.125352	0.313669	10.529	-0.853022	0.000363671	0.00490881
0090065	glgB, 1,4-alpha-glucan branching enzyme	G	13.9583	-0.119634	0.638128	0.830758	13.7857	0.0671841	0.765384	0.929028
0090066	glgC, glucose-1-phosphate adenylyltransferase	G	13.5685	0.396628	0.135764	0.326427	13.4327	-0.375798	0.113475	0.308676
0090067	protein of unknown function		-2.80916	0.149506	1	1	-2.95184	-0.163804	1	1
0090068	Glycosyl hydrolase family 57	G	13.5875	0.250066	0.327996	0.568747	13.5086	-0.11495	0.611675	0.841344
0090069	amyA, Glycosyl hydrolase family 57	G	13.5605	0.189961	0.463409	0.69629	13.4433	-0.131143	0.562823	0.809043
0090070	PfkB domain protein	G	12.5523	0.109431	0.613071	0.81534	12.4162	-0.089071	0.646334	0.860632
0090071	Sucrose-phosphate synthase	M	13.4774	-0.164199	0.510674	0.732138	13.2428	-0.0117678	0.958251	1
0090072	Alpha amylase catalytic region	G	13.7156	-0.0367797	0.886849	0.989681	13.3827	-0.33606	0.146416	0.365243
0090073	Dihydrolipoamide dehydrogenase	C	13.6933	-0.646326	0.0255678	0.106494	13.2514	0.0559398	0.798824	0.947888
0090074	Gamma-glutamyl phosphate reductase	E	13.3291	-0.62546	0.0153847	0.0725743	12.9082	0.0768085	0.704479	0.895115
0090075	fused ribonucleaseE: endoribonuclease ; RNA-binding protein ;RNA degradosome binding protein	J	14.3471	-0.672854	0.0294428	0.116802	14.0909	0.453623	0.0469491	0.174375
0090076	protein of unknown function		8.93696	-1.16296	0.0094502	0.0521042	8.6659	0.920547	0.03242	0.1346
0090077	protein of unknown function		10.2814	-0.21852	0.46563	0.698659	10.2384	0.425565	0.0824504	0.25295
0090078	23S rRNA pseudouridylate synthase	J	11.1534	-0.0195188	0.938169	1	11.0717	0.148346	0.518849	0.773872
0090079	conserved exported protein of unknown function		12.7134	0.219726	0.310003	0.548065	12.5619	-0.23088	0.260206	0.517707
0090080	conserved exported protein of unknown function	M	12.0102	0.895125	5.58926e-05	0.00113637	11.8355	-0.95215	4.74e-06	0.000128274
0090081	minC, putative septum site-determining protein MinC	D	12.8986	-0.502539	0.0228896	0.0983619	12.7397	0.476844	0.0237343	0.110245
0090082	minD, cell division inhibitor, a membrane ATPase,activates minC	D	13.1161	-0.534715	0.0446172	0.155562	12.9555	0.506711	0.0257631	0.115841
0090083	minE, cell division topological specificity factor	D	11.8543	-0.578436	0.0218923	0.0957201	11.5603	0.285113	0.207488	0.452688
0090084	lolB, Outer-membrane lipoprotein LolB	M	12.2849	-0.322068	0.191639	0.406921	12.0659	0.177433	0.447588	0.720775
0090085	ispE, 4-diphosphocytidyl-2-C-methylerythritol kinase	I	14.2906	-0.553477	0.0318536	0.123485	13.9516	0.16829	0.466685	0.734814
0090086	ribose-phosphate pyrophosphokinase (Phosphoribosyl pyrophosphate synthetase)	E	13.496	-0.648159	0.00871721	0.049169	13.3181	0.585153	0.0092579	0.0590787
0090087	50S ribosomal protein L25	J	12.7312	-0.592862	0.0133226	0.0658636	12.466	0.356481	0.0883238	0.263594
0090088	peptidyl-tRNA hydrolase	J	10.4831	-0.191704	0.524369	0.741236	10.3515	0.222183	0.419387	0.696261
0090089	putative GTP-binding protein	J	13.1849	-0.488341	0.0263143	0.108081	12.8851	0.180692	0.39665	0.672836
0090090	50S ribosomal subunit protein L21	J	13.017	-0.262727	0.339317	0.581253	12.9357	0.395627	0.092202	0.27021
0090091	50S ribosomal protein L27	J	13.6623	-0.139715	0.623419	0.821711	13.4757	0.062818	0.813729	0.952523
0090092	protein of unknown function		9.29207	-0.182326	0.596304	0.800898	9.28814	0.468729	0.13059	0.337022
0090093	putative GTP-binding protein (Obg)	R	11.9906	0.568777	0.0699793	0.214757	11.9967	-0.262348	0.376508	0.648033
0090094	Glutamate 5-kinase	E	12.2678	0.350994	0.162589	0.363794	12.1534	-0.285565	0.231369	0.486204
0090095	Esterase/lipase/thioesterase family active site	R	12.0575	-0.0846849	0.716395	0.885423	11.8894	0.0417765	0.847695	0.969262
0090096	Phosphate regulon sensor protein PhoR	T	11.7685	-0.221983	0.349138	0.592769	11.6187	0.215771	0.323938	0.589357
0090097	hfq, RNA-binding protein Hfq	R	11.4864	-0.202277	0.449994	0.685039	11.4257	0.37331	0.094201	0.274093
0090098	hflX, putative GTPase	R	13.114	-0.204756	0.367778	0.608227	12.9471	0.163108	0.438954	0.713602
0090099	hflK, Protein HflK	O	15.0323	0.0175941	0.951624	1	14.7938	-0.201666	0.440521	0.714721
0090100	hflC, Protein HflC	O	14.7628	0.0336491	0.906236	0.998244	14.3654	-0.535099	0.0408099	0.15823
0090101	hisZ, ATP phosphoribosyltransferase regulatory subunit	E	12.7751	-0.854266	0.000977668	0.0107809	12.5245	0.647498	0.00159116	0.0176056
0090102	adenylosuccinate synthetase	F	12.9185	-0.271118	0.310544	0.548724	12.6609	0.0500402	0.836281	0.961959
0090103	conserved exported protein of unknown function		10.5868	-0.157445	0.551762	0.76313	10.2639	-0.195507	0.448709	0.720972
0090104	protein of unknown function		9.59356	0.258808	0.492619	0.718754	9.26233	-0.624864	0.0659727	0.220112
0090105	protein of unknown function		12.8236	0.512645	0.0375505	0.13747	12.424	-1.01913	6.99e-06	0.000178962
0090106	dfrA, putative dihydroflavonol-4-reductase	G	11.6357	-0.024041	0.91716	1	11.4842	0.0146833	0.945531	1
0090107	Adenylate/guanylate cyclase	T	11.5933	1.60229	1.0433e-09	1.88547e-07	12.224	-0.0486481	0.860269	0.974564
0090108	HD domain (fragment)		8.62151	1.22414	0.000886294	0.0100808	9.20024	0.224471	0.580096	0.821084
0100001	exported protein of unknown function		8.01917	-0.101729	0.787821	0.92637	7.94566	0.248201	0.470453	0.737889
0100002	putative similar to capsular polysaccharide biosynthesis	D	13.2321	0.365705	0.119805	0.301646	13.2188	-0.0995846	0.671508	0.876923
0100003	Chain length determinant protein	M	14.045	0.302525	0.256364	0.489106	14.0549	0.00989413	0.969069	1
0100004	putative polysaccharide export protein, outer membrane	M	12.0167	0.116361	0.637225	0.830756	12.1494	0.442507	0.0609788	0.208762
0100005	conserved protein of unknown function		13.4659	0.878962	0.00389351	0.0276541	13.1478	-1.22407	3.77e-06	0.000104776
0110001	protein of unknown function		8.07938	-0.436398	0.228097	0.455214	7.84397	0.256058	0.463667	0.733229
0110002	conserved exported protein of unknown function	N	13.821	-0.247773	0.375956	0.616205	13.4666	-0.169431	0.475847	0.74331
0110003	Hemolysin-type calcium-binding region	Q	12.3501	0.172666	0.42346	0.659134	12.1865	-0.208663	0.318883	0.58573
0110004	protein of unknown function		5.6507	-1.02044	0.0248453	0.104286	5.21082	0.433534	0.335867	0.603299
0110005	dnaB, replicative DNA helicase	L	11.3611	-0.618515	0.0291768	0.116314	11.009	0.206999	0.397124	0.672836
0110006	50S ribosomal subunit protein L9	J	13.1483	-1.30617	1.02106e-06	4.10064e-05	12.7934	0.892496	0.000139302	0.00232235
0110007	30S ribosomal protein S18	J	11.5759	-1.67705	4.2484e-08	2.94043e-06	11.2442	1.31023	2.87e-07	1.1e-05
0110008	Primosomal replication protein n (fragment)	L	9.20082	-1.49536	9.37886e-05	0.00170444	8.83841	1.06732	0.0021082	0.0213644
0110009	30S ribosomal protein S6	J	12.8145	-1.42909	1.27008e-07	7.12338e-06	12.5387	1.17054	3.19e-08	1.48e-06
0110010	nrdR, transcriptional repressor of nrd genes	K	11.4648	-0.515722	0.0358	0.133094	11.2907	0.460127	0.0392623	0.154252
0110011	glyA, serine hydroxymethyltransferase	E	15.069	-0.117462	0.684029	0.863996	14.8828	0.0373757	0.883582	0.98721
0110012	PqqC-like protein	H	16.5208	-0.176308	0.577559	0.784987	16.2561	-0.0593191	0.834122	0.960155
0110013	conserved protein of unknown function		12.8198	-0.911207	0.000651516	0.00805848	12.4736	0.512527	0.0118311	0.0686036
0110014	Sugar transferase, PEP-CTERM/EpsH1 system associated	M	12.3126	-0.0290461	0.897947	0.995237	12.4448	0.586019	0.0230515	0.107739
0110015	Putative DNA transport competence protein, ComEA (fragment)	L	13.5596	1.43271	0.00157586	0.0152449	14.3814	0.504492	0.13149	0.338399
0110016	conserved protein of unknown function	L	8.01471	-0.355076	0.335225	0.577757	7.73126	0.0798183	0.822798	0.955868
0110017	transposase		7.27026	-0.508886	0.444926	0.679823	6.81936	-0.0917922	0.895837	0.992223
0120001	transposase		8.30454	-0.0466563	0.966659	1	7.80525	-0.650549	0.556174	0.804819
0120002	protein of unknown function		10.1916	0.198734	0.519472	0.738891	9.98796	-0.314723	0.267389	0.526205
0120003	conserved exported protein of unknown function		10.9481	0.207927	0.398866	0.637717	10.7796	-0.252669	0.265763	0.524274
0120004	conserved protein of unknown function		11.0964	-0.091911	0.709344	0.879089	10.8456	-0.116712	0.607678	0.838328
0120005	conserved exported protein of unknown function		13.8401	0.232751	0.353141	0.596418	13.6436	-0.333041	0.141554	0.356601
0120006	Recombination-associated protein RdgC	L	12.4494	-0.276926	0.186231	0.399083	12.432	0.534097	0.00662591	0.0477918
0120007	exported protein of unknown function		11.3575	0.848057	0.00121636	0.0127229	11.7156	0.16154	0.584952	0.823518
0120008	glnA, glutamine synthetase	E	13.9657	-0.34108	0.201032	0.419138	13.8856	0.472551	0.0513512	0.184617
0120009	Sodium-dependent dicarboxylate transporter SdcS	P	11.2753	0.909399	0.00568209	0.0358214	11.1751	-0.815487	0.0103475	0.0634847
0120010	conserved protein of unknown function		10.4826	0.611823	0.0374746	0.13747	10.404	-0.475571	0.0764946	0.240422
0120011	conserved protein of unknown function	S	8.9119	0.222602	0.511423	0.732314	8.74799	-0.258181	0.422393	0.697786
0120012	conserved hypothetical protein; putative inner membrane protein	P	12.199	0.0720277	0.742436	0.899504	12.0856	-0.00611377	0.975005	1
0120013	HD domain (fragment)	T	12.7096	2.17515	6.25681e-07	2.61725e-05	13.2264	-0.848876	0.00361217	0.0315871
0130001	transposase		7.26727	-0.644787	0.360353	0.601632	6.79594	0.00334356	1	1
0130002	Bifunctional protein PutA [Includes: Proline dehydrogenase ; Delta-1-pyrroline-5-carboxylate dehydrogenase]	C	14.1241	0.550873	0.034652	0.130015	14.0061	-0.493401	0.0385767	0.152109
0130003	glutathione oxidoreductase (fragment)	C	8.54004	0.384585	0.273321	0.510692	8.38799	-0.394923	0.234579	0.491679
0130004	protein of unknown function	C	9.01547	0.408448	0.30404	0.540053	9.02377	-0.100975	0.75908	0.92552
0130005	protein of unknown function		11.729	-0.498965	0.074292	0.223655	11.5415	0.414616	0.0761861	0.240149
0130006	RNA polymerase, sigma-24 subunit, ECF subfamily	K	9.79385	0.73783	0.0579667	0.186699	9.71852	-0.594627	0.0996454	0.283097
0130007	conserved protein of unknown function		11.6334	0.162232	0.490603	0.717461	11.3068	-0.524118	0.0191595	0.095406
0130008	Di-haem cytochrome c peroxidase (fragment)		10.3296	1.62183	2.85312e-07	1.38526e-05	10.2025	-1.58252	2.15e-09	1.35e-07
0130009	protein of unknown function		7.18685	0.483629	0.344243	0.587525	7.06279	-0.437373	0.385685	0.658254
0130010	conserved protein of unknown function		7.99689	0.543594	0.168506	0.369373	8.03341	-0.178727	0.613271	0.842652
0130011	protein of unknown function	L	6.32495	0.388218	0.367057	0.607961	6.17109	-0.403318	0.323219	0.58896
0130012	conserved exported protein of unknown function	I	11.7862	0.553959	0.0203067	0.0896306	12.1666	0.499338	0.182688	0.416749
0130013	Putative gamma-glutamyltransferase YwrD (fragment)	E	10.2035	0.1683	0.622847	0.821711	10.1073	-0.0670061	0.832611	0.959376
0130014	transposase		7.70961	0.751842	0.374409	0.615749	7.51293	-0.845305	0.31951	0.58655
0140001	conserved protein of unknown function		11.3959	1.0325	0.00263104	0.0211851	10.8954	-1.74228	7.62e-10	4.96e-08
0140002	conserved protein of unknown function	R	8.50805	-0.196517	0.685416	0.864209	7.92951	-0.671148	0.056932	0.198712
0140003	protein of unknown function		5.32923	-0.14421	0.765395	0.91236	4.92155	-0.379011	0.450742	0.722641
0140004	protein of unknown function		7.39212	-0.243158	0.567649	0.7775	7.25873	0.269751	0.482552	0.747852
0140005	protein of unknown function		10.2192	0.444654	0.182799	0.393024	9.95065	-0.689563	0.0133518	0.0736162
0140006	conserved membrane protein of unknown function		14.1683	-0.402259	0.141919	0.334538	14.0574	0.471663	0.0511758	0.184562
0140007	atpB, F0 sector of membrane-bound ATP synthase, subunit a	C	11.1796	-0.101151	0.685394	0.864209	11.0198	0.0746345	0.739686	0.911439
0140008	atpE, ATP synthase subunit c	C	10.3071	-0.0521578	0.872257	0.978431	10.0883	-0.0943739	0.748873	0.918136
0140009	atpF, F0 sector of membrane-bound ATP synthase, subunit b	C	13.9192	-0.91233	0.00164058	0.0156965	13.6971	0.762074	0.00185946	0.019639
0140010	atpH, ATP synthase subunit delta	C	13.0399	-1.15066	1.36966e-05	0.000371292	12.7214	0.807618	0.000320925	0.00442359
0140011	atpA, membrane-bound ATP synthase , F1 sector, alpha-subunit	C	12.6983	0.327622	0.158284	0.358564	12.4531	-0.524261	0.0178224	0.0907298
0140012	atpG, F1 sector of membrane-bound ATP synthase, gamma subunit	C	14.5008	-1.01586	0.00035833	0.00498813	14.2115	0.73166	0.00234605	0.0234822
0140013	atpD, membrane-bound ATP synthase , F1 sector, beta-subunit	C	12.141	0.466506	0.0460723	0.158932	12.0247	-0.405438	0.0607274	0.208382
0140014	atpC, F1 sector of membrane-bound ATP synthase, epsilon subunit	C	13.9506	-1.02798	0.000197866	0.00314273	13.5366	0.492845	0.0312842	0.131653
0140015	glmU, fused N-acetyl glucosamine-1-phosphate uridyltransferase ; glucosamine-1-phosphate acetyl transferase	M	13.0294	0.322731	0.162679	0.363794	13.0806	0.0721487	0.763216	0.927584
0140016	glmS, L-glutamine:D-fructose-6-phosphate aminotransferase	M	13.3602	0.0712086	0.770212	0.917093	13.331	0.162777	0.487084	0.751653
0140017	glpK, Glycerol kinase	C	13.1909	0.0245004	0.91227	1	13.0023	-0.109536	0.614668	0.843321
0140018	protein of unknown function		5.92365	-0.265828	0.582438	0.788229	5.56864	-0.150556	0.74482	0.91603
0140019	protein of unknown function	G	9.49947	0.393935	0.287285	0.525612	9.09712	-0.907122	0.00544383	0.0423655
0140020	protein of unknown function		7.44578	0.742749	0.056026	0.18263	7.34327	-0.653167	0.0759814	0.240145
0140021	TonB-dependent receptor	P	12.3843	1.02435	5.08399e-05	0.00105339	12.7015	-0.098674	0.698272	0.895115
0140022	conserved protein of unknown function		8.9328	0.206966	0.569951	0.779399	9.04725	0.313849	0.308258	0.571701
0140023	Response regulator receiver modulated diguanylate cyclase/phosphodiesterase	T	12.1105	0.855379	0.000231498	0.00351899	12.4803	0.176921	0.422841	0.697786
0140024	gacS, Sensor protein GacS	T	12.3173	1.12015	2.41555e-06	8.54105e-05	12.8693	0.277179	0.291181	0.55443
0140025	transposase		11.5077	-1.18841	0.0369918	0.136125	10.592	-0.343716	0.469606	0.737272
0150001	Mobile element protein	L	13.5138	0.217951	0.413507	0.653158	13.2686	-0.416822	0.0641154	0.215685
0150002	transposase	L	11.0593	-0.0477939	0.895097	0.993444	10.9889	0.204095	0.553021	0.802398
0150003	exported protein of unknown function	R	10.0677	0.332167	0.280059	0.516834	9.91408	-0.345845	0.206566	0.45189
0150004	Integral membrane sensor signal transduction histidine kinase	T	11.474	0.332331	0.209958	0.429101	11.3581	-0.272539	0.249707	0.509916
0150005	Two component transcriptional regulator, winged helix family	K	11.424	0.0148976	0.95092	1	11.3738	0.176014	0.43337	0.707683
0150006	conserved membrane protein of unknown function	S	10.9953	0.447034	0.0792293	0.232611	10.9201	-0.305488	0.194892	0.433346
0150007	conserved exported protein of unknown function		9.95397	0.294018	0.349086	0.592769	9.99425	0.0798603	0.775472	0.934996
0150008	conserved exported protein of unknown function		9.97786	1.1833	0.000162851	0.00266208	11.3828	1.91937	9.72e-16	3.16e-13
0150009	protein of unknown function		4.66652	-0.384871	0.450024	0.685039	4.51497	0.372777	0.511828	0.77118
0150010	conserved membrane protein of unknown function	L	12.5967	0.320515	0.159935	0.360297	12.5318	-0.157879	0.465911	0.734663
0150011	putative glutathione S-transferase family protein	O	13.4756	0.307335	0.246188	0.47698	13.3248	-0.317069	0.216295	0.464522
0150012	exported protein of unknown function		11.2359	0.506622	0.0640984	0.201851	11.3267	-0.0329596	0.89043	0.98903
0150013	conserved protein of unknown function		9.4307	0.810819	0.0322204	0.124133	9.8731	0.365899	0.262038	0.51934
0150014	conserved protein of unknown function		11.7024	1.13551	3.53352e-05	0.000803813	12.2403	0.232554	0.342811	0.612493
0150015	protein of unknown function		10.9836	1.34187	2.50769e-05	0.000599817	11.5739	0.131406	0.640878	0.857902
0150016	protein of unknown function		5.25538	-0.134642	0.806485	0.936294	5.22586	0.371155	0.440029	0.714721
0150017	nadC, quinolinate phosphoribosyltransferase	H	11.5272	0.237614	0.323635	0.564153	11.3662	-0.268583	0.24093	0.498672
0150018	Ferredoxin-dependent glutamate synthase	E	12.6473	1.08016	0.000568488	0.00722379	12.5685	-0.943804	0.00180491	0.019125
0150019	clpB, protein disaggregation chaperone	O	17.0072	2.20398	8.31772e-06	0.000239447	16.1736	-3.57902	1.42e-17	1.15e-14
0150020	dapA, dihydrodipicolinate synthase	E	13.6732	0.67392	0.0338049	0.128299	13.3531	-1.02247	0.000227061	0.00338821
0150021	bamC, Outer membrane protein assembly factor BamC	M	12.728	0.384955	0.0893629	0.251469	12.6071	-0.333417	0.105661	0.294528
0150022	Exopolysaccharide synthesis, ExoD		11.1301	1.44442	0.00068798	0.00841353	11.2381	-0.933271	0.0242036	0.111118
0150023	Lytic transglycosylase, catalytic	M	11.6766	0.05067	0.834838	0.954562	11.8776	0.644541	0.00393745	0.0337956
0150024	conserved protein of unknown function	S	10.4722	1.28531	0.00627278	0.0380697	10.5681	-0.798466	0.0722385	0.233358
0150025	Phosphate ABC transporter membrane protein 1, PhoT family	P	12.8927	-0.0287736	0.896062	0.993825	12.7453	0.0260029	0.898984	0.99375
0150026	Phosphate permease component of ATP-dependent phosphate uptake system	P	11.5831	0.0626839	0.789817	0.92699	11.4333	-0.0686947	0.755172	0.922831
0150027	phosphate transporter subunit ; ATP-binding component of ABC superfamily	P	12.2272	-0.242335	0.257071	0.489608	12.0012	0.0833571	0.678012	0.882936
0150028	mutY, adenine DNA glycosylase	L	10.7214	-0.362726	0.19158	0.406921	10.4653	0.142762	0.580554	0.821084
0150029	5-formyltetrahydrofolate cyclo-ligase	H	10.4287	-0.243194	0.412805	0.652822	10.051	-0.218825	0.421297	0.696891
0150030	putative aromatic acid decarboxylase	H	10.9207	-0.692842	0.00520457	0.0335922	10.5842	0.313739	0.172297	0.404216
0150031	hprK, HPr kinase/phosphorylase	T	12.3325	-0.751385	0.00102175	0.0110102	12.0911	0.562992	0.0045862	0.0374847
0150032	Phosphotransferase system mannitol/fructose-specific IIA domain (Ntr-type)	G	11.9213	-0.817249	0.000406164	0.00552825	11.6987	0.66612	0.00167897	0.0181452
0150033	ribosome-associated, sigma 54 modulation protein	J	12.786	-0.863116	0.000216751	0.00338986	12.5758	0.737279	0.000398566	0.00529198
0150034	RNA polymerase sigma-54 factor	K	13.2746	-0.0188984	0.935195	1	13.1394	0.0399211	0.85494	0.973039
0150035	putative lipopolysaccharide transport protein B (ABC superfamily, atp_bind) (LptB)	R	11.0305	0.215042	0.402996	0.642621	11.032	0.0814394	0.730198	0.906616
0150036	OstA family protein	S	10.5887	0.605087	0.0239445	0.101686	10.6536	-0.182134	0.448025	0.720775
0150037	conserved protein of unknown function	S	11.2123	0.384245	0.126466	0.315535	11.3288	0.141121	0.546936	0.79784
0150038	protein of unknown function		-2.80916	0.623752	1	1	-2.95184	-0.618356	1	1
0150039	putative ATP-dependent RNA helicase protein	J	15.4113	-1.4913	1.6944e-06	6.40917e-05	14.5743	0.11099	0.728721	0.905543
0150040	RND superfamily efflux transporter MFP subunit	M	11.9912	-0.13739	0.573676	0.782132	11.8947	0.237073	0.295329	0.557898
0150041	RND superfamily efflux transporter subunit	V	12.7629	0.0982555	0.702717	0.874498	12.6524	-0.0261412	0.912235	1
0150042	putative flagellar hook-length control protein	N	12.7509	1.63169	1.95397e-07	9.99908e-06	13.4526	0.064672	0.853617	0.973039
0150043	fliJ, Flagellar FliJ protein	N	10.6934	1.59084	5.58552e-05	0.00113637	11.4063	0.127323	0.716029	0.901715
0150044	fliI, flagellum-specific ATP synthase	N	13.166	1.88106	2.19353e-06	7.9993e-05	13.92	-0.0803899	0.838599	0.963938
0150045	fliH, Flagellar assembly protein FliH	N	13.0148	2.1099	1.02008e-07	5.82162e-06	13.7909	-0.264924	0.451023	0.722641
0150046	fliG, flagellar motor switching and energizing component	N	11.487	2.08358	7.38871e-09	7.80478e-07	12.3153	-0.134071	0.72049	0.902833
0150047	fliF, flagellar basal-body MS-ring and collar protein	N	12.7715	2.46771	2.32895e-12	2.52536e-09	13.7104	-0.296472	0.461702	0.731216
0150048	fleS, putative two-component sensor	T	12.3973	2.29543	2.27058e-08	1.94374e-06	13.3066	-0.184298	0.628348	0.850255
0150049	atoC, Acetoacetate metabolism regulatory protein AtoC	T	13.2122	2.19298	4.36554e-08	2.95856e-06	14.0955	-0.134273	0.691587	0.89063
0150050	fliE, Flagellar hook-basal body complex protein FliE	N	10.5342	1.78978	3.91958e-05	0.000867265	11.3355	0.106428	0.772294	0.933236
0150051	Flagellar brake protein YcgR		12.1829	1.75903	2.23555e-07	1.10186e-05	12.9755	0.119226	0.725337	0.905007
0150052	protein of unknown function		7.71669	0.514972	0.291634	0.530584	8.13793	0.624393	0.0874819	0.262526
0150053	putative PEP motif anchor domain protein		13.6048	0.12165	0.738363	0.897447	13.9465	0.855745	0.000387863	0.00517097
0150054	putative similar to flagellar biosynthetic protein	S	10.1054	-0.475098	0.212576	0.432441	10.4635	1.48594	2.2e-08	1.07e-06
0150055	conserved protein of unknown function		12.8932	0.341333	0.111209	0.287113	12.8538	-0.12707	0.530767	0.784229
0150056	Flagellar protein FliT		11.1394	1.7192	2.00329e-06	7.49046e-05	11.9394	0.173677	0.53367	0.78634
0150057	fliS, Flagellar protein FliS	N	11.2542	1.84565	1.29452e-07	7.13742e-06	12.0447	0.0283897	0.917088	1
0150058	Flagellar hook-associated 2 domain-containing protein	N	14.2928	2.31305	6.23648e-09	7.24546e-07	15.2323	-0.141353	0.667507	0.874078
0150059	conserved protein of unknown function	N	12.1418	2.26413	8.8321e-10	1.69005e-07	13.0795	-0.0956482	0.761305	0.92719
0150060	fliC, Flagellin	N	14.897	2.41161	9.28249e-09	9.15029e-07	15.8802	-0.152957	0.65363	0.866093
0150061	Alpha/beta hydrolase	R	11.0702	0.672064	0.0105077	0.0562197	10.9265	-0.667201	0.0053049	0.0416832
0150062	Uncharacterized GST-like protein YibF	O	9.68278	0.269405	0.398635	0.637717	10.1318	0.922091	0.000290275	0.00412343
0150063	protein of unknown function		6.24596	0.87869	0.0530246	0.17655	6.23081	-0.616915	0.166144	0.395656
0150064	adenylosuccinate lyase	F	13.5234	-0.471465	0.0578575	0.186532	13.3587	0.434836	0.0556291	0.195423
0150065	grpE, Protein GrpE	O	14.4719	0.608675	0.0868867	0.246634	14.0631	-1.13313	7.53e-05	0.00138355
0150066	dnaK, chaperone Hsp70 in DNA biosynthesis/cell division	O	17.2604	1.72242	3.59164e-05	0.000811361	16.6718	-2.60738	1.26e-12	1.79e-10
0150067	dnaJ, chaperone Hsp40, co-chaperone with DnaK	O	14.376	0.916055	0.00476199	0.0312313	14.0236	-1.32785	1.05e-06	3.58e-05
0150068	MscS Mechanosensitive ion channel	M	12.7327	0.319115	0.251904	0.485453	12.5402	-0.411192	0.0974364	0.280049
0150069	protein of unknown function		9.66551	-2.50395	0.00125789	0.0131151	7.45731	-1.61721	0.000179123	0.00274853
0150070	RIO-like kinase	D	12.2346	-1.55717	0.017256	0.0783991	10.5508	-1.51592	2.24e-05	0.000476492
0150071	conserved exported protein of unknown function		14.2506	-0.076747	0.795427	0.930764	13.7474	-0.634284	0.0102804	0.063295
0150072	conserved protein of unknown function	S	13.1568	0.109957	0.724517	0.890446	13.0341	-0.0621345	0.832481	0.959376
0150073	protein of unknown function		9.49912	-0.648978	0.0590643	0.188739	9.32962	0.601621	0.067244	0.222754
0150074	AMP-dependent synthetase and ligase	I	15.0509	-0.292639	0.29692	0.53541	15.1702	0.823597	0.00138238	0.0157233
0150075	protein of unknown function		9.57077	-0.397416	0.242158	0.47206	9.58552	0.719121	0.0161838	0.0839649
0150076	NAD-dependent epimerase/dehydratase	G	12.8845	-0.537389	0.0180488	0.0813194	12.973	1.00639	1.84e-05	0.000409282
0150077	Phosphopantetheine attachment site	I	8.27194	-1.58183	1.96507e-05	0.00049172	8.26281	1.85916	1.51e-07	6.2e-06
0150078	Aminotransferases class-I	H	11.928	-0.791613	0.000929744	0.0103933	11.8214	0.871595	2.46e-05	0.000510388
0150079	Laccase domain protein YfiH	S	11.8571	-0.280863	0.215816	0.437142	11.787	0.433639	0.0415494	0.160142
0150080	ZIP Zinc transporter	P	11.0778	-0.639709	0.0107454	0.0567638	10.8648	0.506081	0.0303895	0.129279
0150081	putative dolichol monophosphate mannose synthase	M	13.1049	-0.832576	0.0013448	0.0135858	12.6952	0.30637	0.151169	0.371134
0150082	Aminodeoxychorismate lyase	R	12.7806	0.22589	0.528974	0.74427	12.5158	-0.46076	0.176404	0.409169
0150083	fabF, 3-oxoacyl-[acyl-carrier-protein] synthase II	I	15.1017	-1.19499	5.88651e-05	0.00117477	14.589	0.463603	0.0556005	0.195423
0150084	acpP, acyl carrier protein (ACP)	I	13.4354	-1.04351	9.74714e-05	0.00174217	12.9889	0.444481	0.0481399	0.176948
0150085	fabG, 3-oxoacyl-[acyl-carrier-protein] reductase	I	13.5733	-0.529881	0.0343339	0.129119	13.2153	0.106041	0.628405	0.850255
0150086	fabD, malonyl-CoA-[acyl-carrier-protein] transacylase	I	12.8491	-0.459723	0.0470671	0.161508	12.448	-0.0489014	0.803836	0.949484
0150087	fabH, 3-oxoacyl-[acyl-carrier-protein] synthase III	I	13.3444	-0.510659	0.0571715	0.185066	12.9469	0.00900556	0.967951	1
0150088	fatty acid/phospholipid synthesis protein	I	14.3467	-0.201429	0.476262	0.70808	13.9933	-0.211624	0.40485	0.683434
0150089	50S ribosomal subunit protein L32 (modular protein)	J	13.3575	0.0949111	0.710908	0.879644	13.1328	-0.251126	0.285107	0.54879
0150090	conserved protein of unknown function	R	13.8027	-1.10818	4.27124e-05	0.000914102	13.5089	0.812542	0.00042178	0.00550105
0150091	hypothetical protein	D	11.9395	-0.727505	0.00168137	0.0158078	11.6894	0.520471	0.0126883	0.0715722
0150092	czcC, Outer membrane efflux protein	M	11.8323	-0.257339	0.32302	0.563423	11.6765	0.239271	0.322303	0.58896
0150093	Efflux transporter, RND family, MFP subunit	M	12.3688	0.318021	0.320705	0.561253	12.229	-0.303153	0.328731	0.59475
0150094	czcA, Cation efflux system protein CzcA	P	13.1493	0.13819	0.625042	0.821828	12.8365	-0.469952	0.0816059	0.251053
0150095	conserved protein of unknown function		13.7837	-0.076994	0.782501	0.922274	13.9507	0.704315	0.00614572	0.0458786
0150096	conserved protein of unknown function		10.0345	-0.447619	0.199905	0.417388	10.0378	0.746781	0.009246	0.0590787
0150097	conserved protein of unknown function		11.2808	-0.687668	0.0115495	0.059353	11.3377	1.09575	5.15e-06	0.000137328
0150098	conserved protein of unknown function		11.6092	-0.13035	0.629356	0.825522	11.4903	0.186249	0.457682	0.728752
0150099	mgtE, CBS domain:Divalent cation transporter	P	11.7243	-0.173556	0.482697	0.713713	11.4744	-0.0327661	0.88798	0.988908
0150100	mtgA, Monofunctional biosynthetic peptidoglycan transglycosylase	M	9.57313	0.461729	0.252981	0.486663	9.4503	-0.412289	0.282276	0.545769
0150101	aroE, Shikimate dehydrogenase	E	11.2609	-0.0936926	0.760803	0.908408	10.9799	-0.17312	0.543368	0.795813
0150102	putative TonB protein	M	11.9331	-0.192965	0.421465	0.657881	11.7766	0.17287	0.428569	0.70311
0150103	Ribonuclease II	K	13.2015	-0.0462491	0.850324	0.963129	13.1343	0.205015	0.392161	0.666161
0150104	gltX, glutamyl-tRNA synthetase	J	13.0468	-0.263479	0.232971	0.462272	12.8358	0.133536	0.516176	0.773431
0150105	metH, homocysteine-N5-methyltetrahydrofolate transmethylase, B12-dependent	E	13.9003	0.104838	0.689736	0.86664	13.7328	-0.146471	0.538359	0.791515
0150106	TrkA-C domain-containing protein	P	11.724	0.145776	0.568778	0.778718	11.4798	-0.341034	0.155478	0.379707
0150107	protein of unknown function		5.07263	-0.915651	0.0649826	0.203144	4.79877	0.664509	0.19233	0.429686
0150108	protein of unknown function		5.95617	-1.24585	0.00602392	0.0370431	5.56736	0.760832	0.0827244	0.253192
0150109	protein of unknown function		3.96246	-0.508507	0.375303	0.616205	3.75105	0.379069	0.543359	0.795813
0150110	Macro domain protein (fragment)		5.63093	-0.0318154	0.962881	1	5.51269	0.0873698	0.855597	0.973039
0150111	RloA protein	R	11.5147	0.519674	0.038985	0.141357	11.3754	-0.505519	0.0240038	0.110758
0150112	CRISPR-associated protein		10.0183	0.0867473	0.776896	0.919228	9.81911	-0.192872	0.486416	0.750979
0150113	protein of unknown function		6.41762	0.0430555	0.923772	1	6.10635	-0.370576	0.375089	0.646165
0150114	protein of unknown function	R	7.39271	-0.368938	0.332417	0.575188	7.10568	0.0884055	0.819601	0.954246
0150115	exported protein of unknown function		11.6133	0.389247	0.092355	0.256998	11.4092	-0.505751	0.0228399	0.107237
0150116	protein of unknown function	P	9.56618	0.614104	0.0708712	0.216799	9.44575	-0.564319	0.0723759	0.23357
0150117	protein of unknown function		8.76518	0.909737	0.0106272	0.0566805	8.84252	-0.464061	0.185182	0.419453
0150118	conserved exported protein of unknown function		11.6904	0.684273	0.015377	0.0725743	11.6411	-0.489472	0.0649778	0.217896
0150119	gdhA, glutamate dehydrogenase, NADP-specific	E	13.4916	0.355575	0.204593	0.422031	13.3433	-0.35847	0.116456	0.313241
0150120	Lytic transglycosylase, catalytic	M	13.8078	0.131974	0.625699	0.821828	13.7996	0.144877	0.544603	0.795813
0150121	cca, fused tRNA nucleotidyl transferase ; 2'3'-cyclic phosphodiesterase and 2'nucleotidase and phosphatase	J	11.8299	-0.235429	0.301323	0.537982	11.7243	0.31682	0.147442	0.366407
0150122	ABC transporter, fused permease and ATPase domains	V	12.3991	-0.208982	0.32002	0.560595	12.2276	0.159125	0.412505	0.689731
0150123	protein of unknown function	E	9.70228	0.0765475	0.815312	0.941455	9.28114	-0.624362	0.044384	0.168473
0150124	exported protein of unknown function		7.75702	-0.304406	0.423235	0.659134	7.41713	-0.0821583	0.816574	0.952709
0150125	htrA, putative periplasmic serine endoprotease DegP-like	O	13.6488	0.7463	0.00622276	0.0379076	13.3711	-1.00929	6.03e-05	0.00113977
0150126	protein of unknown function	L	12.0766	0.105719	0.646575	0.838305	11.8317	-0.304415	0.172042	0.404216
0150127	protein of unknown function		9.09118	-0.185658	0.602716	0.806514	8.96636	0.22685	0.530638	0.784229
0150128	transposase (fragment)	L	9.84004	-0.078357	0.804902	0.93479	9.61705	-0.0758979	0.796539	0.946708
0150129	O-methyltransferase family 2	Q	13.0547	0.0252723	0.915121	1	12.667	-0.508486	0.0119518	0.0689348
0150130	Polyketide cyclase/dehydrase		9.56283	0.341307	0.313557	0.553146	9.26575	-0.64176	0.0453294	0.170865
0150131	Glycolate oxidase iron-sulfur subunit	C	12.1582	0.412659	0.0823587	0.238074	12.067	-0.30134	0.164904	0.393278
0150132	coq, 2-nonaprenyl-3-methyl-6-methoxy-1,4-benzoquinol hydroxylase	H	12.5508	0.514446	0.0283574	0.114026	12.4473	-0.428985	0.0490883	0.179162
0150133	hypothetical protein	K	12.8729	0.676997	0.00818188	0.0470241	12.6991	-0.731961	0.00252806	0.0245823
0150134	Holliday junction resolvase	L	11.9174	0.181751	0.461235	0.694266	11.7333	-0.256959	0.253984	0.513211
0150135	Bifunctional protein PyrR [Includes: Pyrimidine operon regulatory protein ; Uracil phosphoribosyltransferase]	F	11.5971	-0.194716	0.419877	0.65698	11.4725	0.237426	0.283276	0.546883
0150136	aspartate carbamoyltransferase, catalytic subunit	F	12.6622	-0.345121	0.111599	0.287662	12.4552	0.224469	0.255	0.513632
0150137	Dihydroorotase-like protein	F	12.7058	1.64007	5.5411e-08	3.60504e-06	12.3344	-2.09056	3.62e-17	1.96e-14
0150138	Oligopeptidase A	E	14.1818	-0.576122	0.0305134	0.11959	13.852	0.210132	0.370911	0.642841
0150139	Orn/DAP/Arg decarboxylases family 2	E	16.5709	0.119724	0.744521	0.900344	16.146	-0.675338	0.0409866	0.158537
0150140	fliL, putative flagellar fliL transmembrane protein	N	12.2182	2.29392	1.51725e-09	2.59768e-07	13.2449	0.0539294	0.900219	0.994705
0150141	fliM, flagellar motor switching and energizing component	N	12.4677	2.08427	6.79888e-09	7.62646e-07	13.3967	0.0680482	0.875503	0.983768
0150142	Flagellar motor switch protein FliN	N	11.1759	1.70093	2.99125e-07	1.43096e-05	12.0062	0.253396	0.502333	0.763634
0150143	putative mopB flagellar biosynthesis	N	10.2742	1.35698	9.9755e-05	0.00177324	10.969	0.326365	0.434061	0.70777
0150144	fliP, flagellar biosynthesis protein	N	10.5591	1.55189	2.67471e-06	9.30228e-05	11.1689	-0.0381241	0.925052	1
0150145	fliQ, flagellar biosynthesis protein	N	8.99157	1.10115	0.0052285	0.0336673	9.60111	0.410722	0.319892	0.586588
0150146	fliR, flagellar export pore protein	N	9.98111	1.11341	0.00198131	0.0172794	10.3635	-0.0553436	0.871883	0.981057
0150147	conserved protein of unknown function	D	13.6995	2.11314	1.04273e-08	9.42218e-07	14.5731	-0.0728725	0.861328	0.974564
0150148	conserved protein of unknown function		10.0316	1.05953	0.00398788	0.0280644	10.3857	-0.0584129	0.861597	0.974564
0150149	transposase (fragment)	L	9.78304	-0.043187	0.897236	0.994788	9.57371	-0.0840636	0.79316	0.944418
0160001	transposase	L	12.7384	1.18686	5.61088e-06	0.000165929	12.4412	-1.48855	6.52e-12	6.63e-10
0160002	Glutathione S-transferase-like protein	O	10.8457	0.274524	0.27856	0.516195	10.5752	-0.522752	0.0216624	0.103782
0160003	protein of unknown function		0.232907	-2.61699	0.0495176	0.16825	-0.38635	1.67566	0.418688	0.695959
0160004	protein of unknown function		1.91257	0.949522	0.358469	0.600463	2.28691	0.0954489	0.892456	0.990044
0160005	Succinylglutamate desuccinylase/aspartoacylase	R	13.0489	-0.117122	0.599984	0.804406	12.8414	-0.00553516	0.978897	1
0160006	ribosomal protein S6 modification protein	H	12.1556	0.221568	0.334891	0.577757	11.9736	-0.2924	0.159231	0.385976
0160007	putative alpha-L-glutamate ligase (fragment)	O	11.3457	0.204659	0.402954	0.642621	11.2307	-0.142325	0.539839	0.79282
0160008	protein of unknown function		3.81025	-0.712963	0.256629	0.489106	2.98662	-0.633938	0.469865	0.737324
0160009	exoribonuclease R, RNase R	K	13.7254	0.179654	0.48439	0.714618	13.5986	-0.140169	0.541702	0.794838
0160010	23S rRNA (Gm2251)-methyltransferase	J	12.3966	0.364774	0.11066	0.286378	12.1445	-0.576173	0.00711349	0.0495317
0160011	Integral membrane sensor signal transduction histidine kinase	T	11.9586	-0.328008	0.17703	0.383804	11.7184	0.140183	0.528525	0.783991
0160012	DNA-binding response regulator in two-component regulatory system with PhoQ	K	10.9491	-1.02895	0.000234869	0.00355362	10.5533	0.530618	0.0252167	0.114334
0160013	putative Propeptide, PepSY amd peptidase M4	S	10.895	-1.14134	4.08313e-05	0.00087963	10.5329	0.709589	0.00564555	0.043416
0160014	conserved exported protein of unknown function		13.7419	-1.36483	3.63358e-05	0.000815175	13.5113	1.19904	4.63e-06	0.000126471
0160015	argC, N-acetyl-gamma-glutamyl-phosphate reductase	E	13.1219	0.260901	0.270017	0.506847	13.0604	-0.091903	0.664799	0.872739
0160016	conserved protein of unknown function		11.9478	0.0809464	0.719952	0.887796	11.9688	0.253427	0.217582	0.466268
0160017	conserved protein of unknown function	M	12.3518	0.347201	0.133832	0.324373	12.4034	0.0496413	0.822298	0.955868
0160018	recombination and repair protein	L	12.4198	0.12847	0.553035	0.76388	12.3292	-0.0163723	0.933301	1
0160019	NAD kinase	G	12.0641	0.23506	0.282304	0.520252	11.9713	-0.127656	0.522993	0.777913
0160020	conserved exported protein of unknown function	S	12.8032	0.68132	0.00217383	0.0186582	12.698	-0.599022	0.00412515	0.0350083
0160021	protein of unknown function		4.66122	0.247295	0.671891	0.857122	4.27309	-0.729071	0.15576	0.38011
0160022	Type I restriction-modification system, M subunit	V	11.8992	1.59364	7.51568e-08	4.61293e-06	11.5501	-1.99945	3.5e-19	1.14e-15
0160023	conserved protein of unknown function	S	7.02893	1.20786	0.00440748	0.0298078	6.75614	-1.45901	8.88e-05	0.001596
0160024	Restriction modification system DNA specificity domain protein (fragment)	V	10.3113	1.80563	0.000254905	0.00382123	10.3797	-1.37269	0.00415518	0.0351086
0160025	conserved protein of unknown function	V	10.5513	0.994599	0.00836329	0.0478133	10.4434	-0.916114	0.0111681	0.0659355
0160026	Type-1 restriction enzyme R protein (fragment)	V	11.7888	0.372381	0.128259	0.318219	11.5309	-0.594111	0.00906179	0.0587212
0160027	protein of unknown function		3.4947	0.247684	0.761132	0.908408	3.31323	-0.316464	0.67118	0.876847
0160028	conserved protein of unknown function		8.921	-0.450058	0.201781	0.419401	8.6666	0.235054	0.470938	0.738294
0160029	Post-segregation antitoxin CcdA (modular protein)		9.43034	-0.135126	0.693126	0.869213	9.10626	-0.220691	0.476645	0.743843
0160030	protein of unknown function	C	10.6089	0.619391	0.0240496	0.101999	10.2313	-1.08218	1.18e-05	0.000277462
0160031	Nickel-dependent hydrogenase large subunit	C	12.7673	1.51915	3.04819e-08	2.41848e-06	12.307	-2.1471	1.31e-18	2.13e-15
0160032	Oxidoreductase	C	10.8133	0.400043	0.117349	0.298231	10.5834	-0.56636	0.0137424	0.0751328
0160033	Oxidoreductase FAD/NAD(P)-binding domain protein	C	11.5588	0.573711	0.0341992	0.129112	11.4113	-0.57444	0.0273343	0.121308
0160034	Crp/Fnr family transcriptional regulator	T	9.36099	0.558345	0.13378	0.324373	9.08975	-0.806299	0.0228386	0.107237
0160035	4Fe-4S ferredoxin	C	11.5322	0.344632	0.143968	0.337021	11.4025	-0.311259	0.157535	0.38272
0160036	Histone deacetylase superfamily	B	11.5915	-0.132627	0.580895	0.787411	11.359	-0.0388609	0.861619	0.974564
0160037	protein of unknown function		7.36709	-0.281822	0.544417	0.756399	7.31213	0.465569	0.185139	0.419453
0160038	protein of unknown function	C	10.1156	-0.24032	0.473464	0.705857	10.0026	0.307094	0.258058	0.516727
0160039	protein of unknown function		6.06152	0.771117	0.119759	0.301646	5.7606	-1.07846	0.017899	0.0909774
0170001	transposase (fragment)	L	2.47371	-0.0247234	1	1	2.81305	0.987873	0.220146	0.46983
0170002	exported protein of unknown function	L	8.18836	0.301597	0.42123	0.657831	8.12696	-0.131789	0.698471	0.895115
0170003	conserved exported protein of unknown function		13.9662	0.584345	0.0395058	0.14216	13.8232	-0.577401	0.0270718	0.120354
0170004	transposase	L	12.1941	0.973408	0.000552194	0.00712134	12.1266	-0.813852	0.00209292	0.0213426
0180001	exported protein of unknown function		12.0437	-0.236755	0.346223	0.589666	12.1792	0.800756	0.0004786	0.00617454
0180002	protein of unknown function		10.5104	-0.416636	0.138846	0.330648	10.5054	0.699871	0.00535012	0.0418364
0180003	protein of unknown function		9.41991	-0.143323	0.726531	0.891466	9.41091	0.415126	0.255277	0.513871
0180004	Multiple antibiotic resistance (MarC)-related protein	U	10.33	0.226792	0.487907	0.717199	10.2703	-0.054322	0.857634	0.973551
0180005	protein of unknown function	L	9.9863	0.0176368	0.956227	1	9.89069	0.0831432	0.777476	0.935874
0180006	transposase	L	9.45683	-0.326226	0.365256	0.605596	9.50551	0.71571	0.0372633	0.148916
0180007	protein of unknown function		8.61545	-0.352949	0.317197	0.55715	8.54824	0.513417	0.115929	0.313014
0180008	Dienelactone hydrolase	Q	11.4	0.269305	0.263178	0.498828	11.3367	-0.103349	0.644251	0.859618
0180009	conserved exported protein of unknown function	R	13.3886	0.473616	0.119015	0.300821	12.998	-0.965357	0.000187336	0.00286105
0180010	DNA polymerase III, delta prime subunit (fragment)	L	11.5446	-0.0315996	0.901404	0.996431	11.248	-0.270997	0.262742	0.519891
0180011	protein of unknown function		7.14237	-0.646694	0.102465	0.274563	7.05965	0.774454	0.0364733	0.14713
0180012	Thymidylate kinase (fragment)	F	5.5921	0.708608	0.162187	0.363608	5.48087	-0.636316	0.189001	0.424306
0180013	phosphate acetyltransferase	R	12.3376	0.630559	0.00998147	0.0543881	12.3011	-0.410377	0.0761241	0.240149
0180014	ackA, Acetate kinase	C	10.9323	0.588269	0.0354269	0.132464	10.8156	-0.527913	0.0423999	0.162267
0180015	protein of unknown function	T	6.9736	0.587256	0.123835	0.310757	6.85329	-0.535586	0.136547	0.348382
0180016	putative transporter, BCCT family	M	12.7578	0.475975	0.03587	0.133202	13.061	0.423094	0.176915	0.409169
0180017	frmC, S-formylglutathione hydrolase	R	12.5141	-0.0162965	0.943072	1	12.3388	-0.041735	0.842876	0.96579
0180018	frmA, Alcohol dehydrogenase class 3 (Alcohol dehydrogenase class III) (S-(hydroxymethyl)glutathione dehydrogenase) (Glutathione-dependent formaldehyde dehydrogenase) (FDH) (FALDH)	C	13.0882	-0.0314446	0.88879	0.990854	12.8905	-0.0706307	0.733158	0.908903
0180019	protein of unknown function	T	11.3633	0.0522122	0.832186	0.953191	11.286	0.0878633	0.722192	0.903921
0180020	Putative integrase/recombinase y4qK (fragment)	L	9.51439	0.144894	0.667464	0.853987	9.50379	0.127337	0.69106	0.89063
0180021	protein of unknown function	S	8.0537	0.316883	0.390476	0.629132	8.00354	-0.125667	0.702449	0.895115
0180022	gloB, Hydroxyacylglutathione hydrolase	R	12.887	0.437294	0.063079	0.198833	12.7248	-0.469718	0.0340169	0.139916
0180023	Cysteine desulfuration protein SufE (fragment)	R	9.57996	-0.206744	0.524539	0.741236	9.30152	-0.0584167	0.855338	0.973039
0180024	transposase (fragment)		8.92744	0.165937	0.658986	0.849993	8.84728	-0.0333522	0.927003	1
0180025	exported protein of unknown function		13.5063	0.0677494	0.80435	0.93479	13.5078	0.226215	0.374158	0.646039
0180026	protein of unknown function	C	8.56588	-0.81999	0.0323245	0.124146	8.29456	0.565949	0.123618	0.326935
0180027	putative glutamate synthase	E	12.3115	-0.24243	0.352366	0.595763	11.9958	-0.0958466	0.641586	0.857902
0180028	Permease of the major facilitator superfamily protein	E	11.3711	0.0911862	0.707297	0.877848	11.6855	0.830893	0.0317326	0.133023
0180029	protein of unknown function	I	5.77664	-0.797935	0.10094	0.271996	5.52709	0.596181	0.256963	0.515351
0180030	transposase (fragment)	L	2.94837	-0.484408	0.57078	0.779497	2.82776	0.52806	0.538464	0.791515
0180031	Integrase, catalytic region (fragment)	L	-1.14537	-1.17809	1	1	-1.54249	0.654884	1	1
0190001	Regulator of stationary/sporulation gene expression	K	8.99258	0.104534	0.773714	0.918909	8.80228	-0.19288	0.556478	0.804902
0190002	putative nucleic-acid-binding protein	R	11.6995	0.0227721	0.924132	1	11.6194	0.108554	0.619888	0.845987
0190003	Addiction module antidote protein	K	9.02225	0.121908	0.77536	0.919228	8.98155	0.0877123	0.821081	0.955285
0190004	mRNA interferase	T	9.36057	0.162654	0.662633	0.851068	9.14338	-0.303561	0.3684	0.640174
0190005	Helix-turn-helix protein, CopG family		8.2444	-0.161384	0.699706	0.872201	7.97386	-0.0882005	0.793037	0.944418
0190006	Integrase family protein	L	12.3971	0.604774	0.0249232	0.104478	12.245	-0.617614	0.00215552	0.0217087
0190007	conserved protein of unknown function	S	10.4896	0.309168	0.299639	0.536456	10.3792	-0.239051	0.356909	0.6286
0190008	conserved protein of unknown function	S	9.57278	-0.387096	0.232804	0.462272	9.30516	0.144929	0.628756	0.850255
0190009	protein of unknown function		8.39605	0.575334	0.106852	0.281769	8.22445	-0.623836	0.0601293	0.206766
0190010	exported protein of unknown function		12.0228	-0.158916	0.470783	0.703865	11.838	0.0827023	0.685232	0.888779
0190011	conserved protein of unknown function	R	12.6018	0.130737	0.55672	0.767157	12.3322	-0.378485	0.0625746	0.213147
0190012	Ribonuclease H (fragment)		9.78176	-0.0506289	0.894755	0.993444	9.55841	-0.104064	0.766524	0.929371
0190013	Predicted site-specific recombinase (fragment)	L	9.59335	0.489974	0.173996	0.37911	9.43243	-0.518415	0.125675	0.330607
0190014	LacI family regulatory protein		8.87413	0.0918509	0.793872	0.929948	8.70378	-0.140452	0.664546	0.872739
0190015	protein of unknown function		7.51516	0.232696	0.57857	0.78584	7.22874	-0.511318	0.188002	0.42294
0190016	membrane protein of unknown function		10.7818	0.0632117	0.810933	0.938443	10.587	-0.161638	0.499777	0.762514
0190017	protein of unknown function		7.66798	-0.325326	0.380731	0.619338	7.40368	0.0882918	0.800144	0.948291
0190018	protein of unknown function		11.1729	-0.479575	0.0857632	0.244512	10.9799	0.384091	0.139237	0.353305
0190019	protein of unknown function		9.76221	-0.43386	0.233597	0.463066	9.65493	0.5096	0.130694	0.337022
0190020	conserved protein of unknown function		12.5545	0.309909	0.166998	0.368551	12.5357	-0.0565539	0.790766	0.944196
0190021	Cation efflux system protein	P	11.2327	-0.399974	0.128169	0.318219	10.9467	0.120192	0.620017	0.845987
0190022	Transposon Tn3 resolvase	L	10.8036	0.00776868	0.976782	1	10.5032	-0.317308	0.195662	0.434464
0190023	protein of unknown function		-2.80916	0.149506	1	1	-2.95184	-0.163804	1	1
0190024	protein of unknown function		6.50483	-0.618473	0.213848	0.434509	6.19424	0.286191	0.530765	0.784229
0190025	Prevent-host-death family protein		11.6642	0.136387	0.633585	0.829176	11.4122	-0.348306	0.110961	0.304347
0190026	Plasmid stabilization system (fragment)	R	10.4265	-0.0774949	0.789048	0.926633	10.2942	0.10526	0.667162	0.874078
0190027	Efflux transporter, RND family, MFP subunit	M	12.2281	0.0674243	0.773279	0.918728	12.109	-0.0123227	0.955046	1
0190028	Heavy metal efflux pump, CzcA family	P	14.1663	0.303438	0.239588	0.46979	14.1245	-0.0944997	0.681935	0.885916
0190029	conserved exported protein of unknown function		12.7225	-0.296179	0.257563	0.489973	12.5593	0.262122	0.291881	0.554607
0190030	hupA, DNA-binding protein HU-alpha	L	10.4405	-0.0734944	0.802626	0.934686	10.1651	-0.183413	0.476764	0.743843
0190031	L-sorbosone dehydrogenase	G	13.1036	-0.0983659	0.677313	0.860197	12.8682	-0.0794025	0.70275	0.895115
0190032	exported protein of unknown function	R	11.0127	-0.545122	0.0590569	0.188739	10.7136	0.237715	0.326093	0.591623
0190033	conserved protein of unknown function	S	11.069	-0.156833	0.535686	0.7495	10.7267	-0.237033	0.323212	0.58896
0190034	conserved protein of unknown function	S	11.8241	0.442956	0.0625067	0.197796	11.6186	-0.561464	0.0119407	0.0689348
0190035	conserved protein of unknown function		10.1558	0.178927	0.614555	0.816311	9.78327	-0.62618	0.064315	0.216133
0190036	protein of unknown function		7.29139	-0.647093	0.107154	0.281769	6.92019	0.200208	0.612841	0.842592
0190037	transposase	L	12.7643	-0.060069	0.785659	0.924655	12.5651	-0.0469438	0.826018	0.95859
0190038	protein of unknown function		-2.80916	0.149506	1	1	-2.95184	-0.163804	1	1
0190039	transposase	L	13.3263	-0.242741	0.427021	0.662107	13.1923	0.272955	0.342316	0.61218
0200001	transposase (fragment)	L	8.98395	-0.0707345	0.854859	0.966404	8.85157	0.101314	0.772601	0.933261
0200002	protein of unknown function		7.832	-0.56365	0.137806	0.328654	7.50442	0.200241	0.564877	0.810058
0200003	Methionine biosynthesis protein MetW	Q	10.7589	-0.0525028	0.855465	0.966404	10.5419	-0.0879168	0.739596	0.911439
0200004	metX, Homoserine O-acetyltransferase	E	11.7181	-0.181068	0.467151	0.700295	11.5513	0.140777	0.502632	0.763634
0200005	Phosphoenolpyruvate-protein phosphotransferase	G	12.088	-0.0577707	0.795263	0.930764	11.8559	-0.113653	0.575943	0.817894
0200006	Phosphocarrier protein HPr	G	8.92524	-0.536375	0.131745	0.322252	8.73309	0.445772	0.172168	0.404216
0200007	conserved protein of unknown function	G	11.6858	-0.155646	0.49591	0.720309	11.5881	0.25367	0.238567	0.496201
0200008	Ribosome maturation factor RimP	S	10.8016	0.157158	0.557032	0.767157	10.8359	0.203589	0.401757	0.678918
0200009	transcription termination/antitermination L factor	K	13.2834	0.398196	0.100335	0.270923	13.2052	-0.26087	0.254637	0.513218
0200010	infB, translation initiation factor IF-2	J	14.1236	0.468543	0.0721664	0.219194	14.0729	-0.276531	0.234067	0.490923
0200011	30s ribosome binding factor	J	10.6325	-0.340524	0.236145	0.466129	10.4859	0.339374	0.17681	0.409169
0200012	tRNA pseudouridine synthase B	J	12.3206	-0.0121073	0.958878	1	12.0593	-0.219282	0.289037	0.552756
0200013	ccmA, heme exporter subunit ; ATP-binding component of ABC superfamily	O	15.684	0.398816	0.154198	0.353013	15.7485	0.0247535	0.929496	1
0200014	ccmB, heme exporter subunit ; membrane component of ABC superfamily	O	11.9841	-0.313698	0.164574	0.365434	11.8915	0.42152	0.041136	0.158926
0200015	ccmC, heme exporter subunit ; membrane component of ABC superfamily	O	12.0985	0.287405	0.201195	0.419138	11.9511	-0.2882	0.162209	0.389198
0200016	conserved protein of unknown function	U	8.55089	-0.339402	0.444464	0.679823	8.55244	0.638296	0.0906894	0.268273
0200017	ccmE, Cytochrome c-type biogenesis protein CcmE	O	13.4211	1.05802	0.00112594	0.0119305	13.0786	-1.44932	2.6e-06	7.56e-05
0200018	ccmF, heme lyase, CcmF subunit	O	16.0233	0.642916	0.0492184	0.167652	15.6264	-1.14344	0.000286196	0.00409746
0200019	ccmG, periplasmic thioredoxin of cytochrome c-type biogenesis	C	13.2832	0.313319	0.277588	0.515407	12.8843	-0.81713	0.00361005	0.0315871
0200020	ccmH, putative cytochrome C-type biogenesis protein CcmH	O	13.7318	0.299467	0.289545	0.52826	13.3962	-0.676623	0.0108163	0.0648304
0200021	cycH, TPR repeat	O	15.7227	0.465409	0.134691	0.325037	14.2268	-0.635008	0.0185887	0.0933678
0200022	Alkyl hydroperoxide reductase/ Thiol specific antioxidant/ Mal allergen	O	12.2202	-0.111241	0.622347	0.821711	11.8446	-0.347647	0.106548	0.295986
0200023	mdh, Malate dehydrogenase	C	13.9962	-0.256575	0.316797	0.556747	13.7445	0.0449693	0.846534	0.968925
0200024	protein of unknown function		11.672	-0.149414	0.621109	0.821711	11.5533	0.207635	0.493791	0.758047
0200025	putative ATP-dependent helicase HI_0387	K	12.853	-0.0911312	0.699491	0.872201	12.72	0.115986	0.605205	0.836335
0200026	lptD, LPS-assembly protein LptD	M	12.9365	0.153121	0.519236	0.738878	12.8761	0.0186752	0.934108	1
0200027	Chaperone SurA	O	13.3755	0.592347	0.0391958	0.141357	13.0439	-0.962778	2.21e-05	0.00047263
0200028	4-hydroxy-L-threonine phosphate dehydrogenase, NAD-dependent	H	12.8748	0.532995	0.0197054	0.0878103	12.771	-0.447128	0.0348055	0.142332
0200029	ksgA, S-adenosylmethionine-6-N',N'-adenosyl (rRNA) dimethyltransferase	J	11.6625	0.15757	0.521505	0.74006	11.483	-0.224502	0.297247	0.559574
0200030	protein of unknown function		1.59779	-0.828861	0.585517	0.791103	1.13816	0.209557	1	1
0210001	transposase		7.68345	0.777051	0.361077	0.601969	7.52849	-0.786904	0.357765	0.629264
0210002	protein of unknown function		10.6981	0.394853	0.199681	0.417188	10.5675	-0.362612	0.198507	0.438088
0210003	Sigma-54 factor, interaction domain-containing protein (modular protein)	T	12.1736	0.712419	0.000899848	0.0101639	12.0006	-0.765846	8.25e-05	0.00149087
0210004	Amidohydrolase 2	R	11.1396	0.716914	0.0152727	0.0724229	11.0581	-0.585984	0.0397574	0.155259
0210005	protein of unknown function		12.0589	-0.00633373	0.978525	1	11.7962	-0.225779	0.287283	0.551347
0210006	protein of unknown function	M	12.6036	0.138006	0.566726	0.776984	12.1707	-0.71036	0.000594716	0.00742895
0210007	Aminotransferase class I/II	H	11.4496	-0.0779211	0.795036	0.930764	11.0343	-0.459576	0.0543142	0.191839
0210008	protein of unknown function		12.7986	-0.148118	0.605278	0.808944	12.3525	-0.450457	0.0236772	0.110189
0210009	conserved protein of unknown function		12.2728	-0.0680215	0.801491	0.934499	11.9361	-0.311909	0.127598	0.333349
0210010	conserved protein of unknown function		10.9402	-0.381317	0.249533	0.482026	10.5074	-0.190547	0.421128	0.696891
0210011	conserved protein of unknown function		11.1444	0.679801	0.103283	0.275844	10.9588	-0.755928	0.0426041	0.162666
0210012	protein of unknown function		3.04417	0.762091	0.238729	0.468387	3.10771	-0.342519	0.629796	0.8508
0210013	protein of unknown function		7.77695	0.651193	0.106526	0.281501	7.47309	-0.964912	0.00464164	0.0376282
0210014	protein of unknown function		5.75826	-0.28074	0.524044	0.741181	5.70112	0.459948	0.272998	0.534013
0210015	protein of unknown function		6.52092	0.289778	0.500024	0.723889	6.41517	-0.210817	0.650696	0.863965
0210016	protein of unknown function		6.66779	-0.375626	0.394861	0.634313	6.48132	0.29447	0.468562	0.736181
0210017	conserved protein of unknown function	S	10.3196	0.341527	0.26536	0.500415	10.2206	-0.246937	0.365616	0.637743
0210018	conserved protein of unknown function		10.8081	0.170912	0.51162	0.732314	10.5486	-0.397863	0.0878292	0.262916
0210019	conserved protein of unknown function		9.25718	-0.08839	0.79978	0.933842	9.17876	0.222785	0.483927	0.749269
0210020	conserved protein of unknown function		9.62174	-0.0576222	0.867799	0.975343	9.43998	-0.0151222	0.962261	1
0210021	conserved protein of unknown function		13.1332	1.31186	0.000226636	0.00347758	12.7565	-1.77377	1.29e-08	6.47e-07
0210022	Chain length determinant protein EpsF (fragment)	M	10.1568	0.298524	0.427236	0.662124	10.1322	-0.0565784	0.832844	0.959376
0210023	protein of unknown function	M	9.36787	0.647161	0.0787138	0.232145	9.32594	-0.43844	0.149116	0.368877
0210024	transposase (fragment)	L	11.8631	-0.087984	0.71846	0.886964	11.6093	-0.128357	0.560095	0.808214
0220001	protein of unknown function		10.3703	-0.0628258	0.836968	0.955893	9.94382	-0.499068	0.0778382	0.243469
0220002	Ammonium transporter	P	11.8357	-0.124442	0.620883	0.821711	11.5139	-0.22703	0.291276	0.55443
0220003	Transcriptional regulatory protein QseB	K	12.029	-0.229591	0.343783	0.587047	11.8087	0.0801221	0.724466	0.905007
0220004	Two-component system sensor protein	T	11.6629	0.124349	0.662313	0.851068	11.5499	-0.0569911	0.831833	0.959376
0230001	protein of unknown function		-2.80916	-0.444887	1	1	-2.95184	-0.163804	1	1
0230002	protein of unknown function		5.71237	0.077488	0.880572	0.98538	5.58215	-0.0444536	0.943313	1
0230003	conserved membrane protein of unknown function	R	15.2163	-0.244969	0.580936	0.787411	15.3487	0.806417	0.00532993	0.041779
0230004	Dentin sialophosphoprotein		18.2567	-0.0171561	0.967742	1	18.3846	0.566526	0.0307791	0.130032
0230005	Dentin sialophosphoprotein	U	18.736	0.0268703	0.947791	1	18.9547	0.704726	0.00846303	0.0558422
0230006	conserved exported protein of unknown function		12.6804	0.224102	0.513828	0.733936	12.8568	0.422763	0.100371	0.284674
0230007	conserved exported protein of unknown function	R	11.8514	0.354724	0.266356	0.501132	12.2611	0.75876	0.00254665	0.0245823
0230008	conserved exported protein of unknown function		11.1324	0.0305549	0.924745	1	11.3483	0.693943	0.00441246	0.036284
0230009	conserved protein of unknown function		13.759	0.603732	0.0261987	0.108081	14.0651	0.3019	0.210287	0.455539
0230010	conserved protein of unknown function		9.80822	-0.705366	0.0356634	0.132738	9.55234	0.486221	0.124417	0.327981
0230011	endonuclease III DNA glycosylase/apyrimidinic (AP) lyase	L	11.0635	-0.122845	0.633685	0.829176	10.9023	0.0920727	0.70325	0.895115
0230012	Electron transport complex, RnfABCDGE type, B subunit	C	10.604	-0.0325628	0.906491	0.998244	10.3229	-0.236258	0.333259	0.600851
0230013	dihydro-orotate oxidase, FMN-linked	F	11.6426	-0.0659997	0.800084	0.933862	11.4168	-0.0911994	0.684011	0.887904
0230014	ate, putative arginyl-tRNA--protein transferase	O	11.9733	0.0970762	0.668575	0.854903	11.7209	-0.309391	0.14583	0.364722
0230015	aat, leucyl/phenylalanyl-tRNA-protein transferase	O	10.9557	-0.292149	0.298157	0.535563	10.7513	0.177129	0.442463	0.716443
0230016	conserved exported protein of unknown function		15.5396	0.745615	0.0222046	0.0963088	15.7111	-0.108691	0.729022	0.905543
0230017	protein of unknown function		9.27233	-0.489405	0.161559	0.362449	9.31218	0.863098	0.012747	0.0717405
0230018	exported protein of unknown function		16.9549	0.300307	0.290389	0.529489	16.7606	-0.394417	0.140278	0.355116
0230019	conserved hypothetical protein	O	10.4533	-0.462187	0.100385	0.270923	10.2424	0.333759	0.179992	0.412334
0230020	holA, putative DNA polymerase III (Delta subunit) protein	L	11.5992	-0.4696	0.0501993	0.169749	11.4001	0.36476	0.108158	0.299947
0230021	putative lipoprotein B transmembrane	M	10.6472	-0.571365	0.0285832	0.114792	10.4524	0.473688	0.0469574	0.174375
0230022	leuS, leucyl-tRNA synthetase	J	13.6387	-0.0718619	0.771371	0.917131	13.5006	0.0878617	0.697267	0.895115
0230023	Nitrogen regulatory protein P-II family protein		7.16286	-0.0525298	0.899238	0.995604	6.95982	-0.0606206	0.880065	0.98583
0230024	Putative PTS system mannose-specific, factor IIC (fragment)		7.99008	-0.188168	0.628846	0.825186	7.68592	-0.12794	0.71921	0.902482
0230025	conserved protein of unknown function		6.14862	-1.12442	0.0128001	0.0641582	6.03061	1.18395	0.00712598	0.0495317
0230026	putative long-chain N-acyl amino acid synthase		13.3983	-1.14854	0.00212387	0.0183261	12.8035	0.252148	0.251104	0.510669
0230027	lpxK, Tetraacyldisaccharide 4'-kinase	M	13.1092	0.114406	0.609323	0.812014	12.9451	-0.150396	0.477061	0.743949
0230028	Thiopurine S-methyltransferase	Q	11.0428	0.218725	0.420122	0.657046	11.0392	0.0647639	0.790264	0.944196
0230029	membrane protein of unknown function		11.7571	0.752866	0.0014632	0.01438	11.7268	-0.521014	0.014779	0.0785352
0230030	transposase	L	10.3371	0.873846	0.00235661	0.0196355	10.5022	-0.251495	0.29377	0.556247
0230031	Thioredoxin	C	12.5202	-0.260646	0.263946	0.499136	12.2617	0.0378952	0.850787	0.971111
0230032	Inner membrane protein YbaL	P	12.2433	1.00779	0.00864965	0.0489344	12.3426	-0.514617	0.170277	0.402553
0230033	putative transmembrane protein	M	8.84923	-0.15923	0.702528	0.874498	8.743	0.244903	0.533735	0.78634
0230034	miaA, delta(2)-isopentenylpyrophosphate tRNA-adenosine transferase	J	11.9181	0.262206	0.245459	0.476571	11.883	-0.0396117	0.845667	0.968305
0230035	protein of unknown function		-2.80916	0.149506	1	1	-2.95184	-0.163804	1	1
0230036	conserved exported protein of unknown function	R	10.9044	0.138384	0.620717	0.821711	10.8553	0.0555199	0.831363	0.959376
0230037	protein of unknown function		-2.80916	0.623752	1	1	-0.328404	2.17396	0.258736	0.516727
0230038	transposase		7.80901	-1.09711	0.289364	0.52826	7.07168	-0.074708	0.945843	1
0240001	transposase		7.70016	0.379779	0.651898	0.84319	7.41424	-0.651395	0.44135	0.71535
0240002	conserved protein of unknown function	S	11.4512	0.489192	0.0904722	0.253345	11.3676	-0.362426	0.188428	0.423604
0240003	conserved membrane protein of unknown function		9.4598	0.466318	0.201226	0.419138	9.28839	-0.515458	0.120466	0.319969
0240004	conserved protein of unknown function		11.0181	0.349164	0.183107	0.393425	10.8644	-0.363996	0.139915	0.354474
0240005	protein of unknown function		4.96811	0.865989	0.104356	0.277119	4.931	-0.644992	0.210112	0.455539
0240006	conserved protein of unknown function		9.46809	0.0330381	0.920906	1	9.41295	0.147465	0.656865	0.866849
0240007	protein of unknown function		8.96984	0.126274	0.720718	0.888066	8.85251	-0.0700384	0.831493	0.959376
0240008	conserved protein of unknown function		11.4252	-0.0969715	0.728037	0.891466	11.2339	0.00548315	0.982414	1
0240009	Predicted membrane protein	S	12.534	0.169432	0.418941	0.65583	12.3364	-0.271479	0.154366	0.377558
0240010	Diguanylate cyclase/phosphodiesterase with PAS/PAC and Chase sensor(S)	T	12.2842	0.18131	0.455751	0.689882	11.9976	-0.461938	0.0411902	0.158946
0240011	FecR protein	S	12.2441	0.266256	0.326152	0.56676	11.8407	-0.780373	0.000466605	0.00604727
0240012	Transcriptional regulator, TraR/DksA family protein	T	10.8212	-0.142313	0.636044	0.830356	10.5142	-0.176251	0.478221	0.744129
0240013	gap, Glyceraldehyde-3-phosphate dehydrogenase	G	12.2576	-0.154764	0.496297	0.720417	11.9164	-0.234817	0.250352	0.510531
0240014	protein of unknown function		7.77802	-0.617843	0.10857	0.283449	7.49509	0.343667	0.354893	0.625728
0240015	conserved protein of unknown function		15.3384	-0.24508	0.392436	0.631352	15.0354	-0.0674579	0.792588	0.944418
0240016	protein of unknown function		12.4856	-0.321985	0.148442	0.343967	12.329	0.30155	0.143035	0.358747
0240017	conserved membrane protein of unknown function		13.3008	0.140488	0.58844	0.793943	12.9695	-0.510532	0.0164244	0.0848073
0240018	protein of unknown function		5.87897	-0.463516	0.361695	0.601969	5.16102	-0.676403	0.170767	0.402833
0240019	conserved protein of unknown function		10.6075	-0.241492	0.395558	0.635119	10.4413	0.202074	0.427811	0.702508
0240020	conserved exported protein of unknown function		11.7487	0.00505843	0.983113	1	11.5439	-0.122114	0.565522	0.810058
0240021	Glycerophosphoryl diester phosphodiesterase	C	10.6154	0.68284	0.0115431	0.059353	10.4123	-0.797172	0.00106625	0.0125217
0240022	FAD dependent oxidoreductase	C	12.0326	1.29719	8.58331e-08	5.07664e-06	11.7231	-1.62391	1.92e-12	2.41e-10
0240023	Polyphosphate:AMP phosphotransferase	S	11.2652	0.545558	0.0304485	0.11959	11.1116	-0.560951	0.0152539	0.0800339
0240024	Type 11 methyltransferase	Q	12.4514	0.607614	0.00393875	0.0279145	12.5171	-0.183667	0.379979	0.652625
0240025	conserved protein of unknown function	G	11.3656	0.274528	0.350672	0.593824	11.303	-0.105529	0.702868	0.895115
0240026	hrpA, ATP-dependent RNA helicase HrpA	L	13.5273	0.683792	0.0391785	0.141357	13.4772	-0.490118	0.121077	0.321258
0240027	putative esterase	Q	11.5037	-0.222738	0.359321	0.60082	11.1834	-0.125865	0.582915	0.821587
0240028	aroG, 3-deoxy-D-arabino-heptulosonate-7-phosphate synthase, phenylalanine repressible	E	12.9674	0.123279	0.576566	0.784429	12.824	-0.117552	0.565068	0.810058
0240029	DNA mismatch repair protein MutS family, C-terminal domain	L	12.7647	0.262589	0.232195	0.461411	12.684	-0.131581	0.524419	0.778965
0240030	conserved membrane protein of unknown function	S	10.6087	-0.10719	0.690412	0.866812	10.4574	0.0973767	0.687836	0.890169
0240031	HlyD family secretion protein	M	11.2112	0.589046	0.0342737	0.129119	11.1607	-0.396696	0.126487	0.331558
0240032	ATPase component ABC-type (Unclassified) transport system	V	10.0524	0.202381	0.523935	0.741181	9.93038	-0.15269	0.589926	0.826456
0240033	conserved membrane protein of unknown function	V	10.9054	0.275977	0.321532	0.56164	10.7337	-0.325828	0.192082	0.429673
0240034	conserved membrane protein of unknown function	V	10.9615	0.0938531	0.752151	0.904056	10.6993	-0.324721	0.236562	0.493292
0240035	protein of unknown function		8.38336	-0.397072	0.297374	0.535475	8.14766	0.218936	0.517634	0.773835
0240036	gatB, aspartyl/glutamyl-tRNA(Asn/Gln) amidotransferase subunit B	J	13.7826	-0.00772636	0.975905	1	13.5789	-0.106792	0.642438	0.857902
0240037	nemA, N-ethylmaleimide reductase	C	12.1167	0.692673	0.0508567	0.171332	12.0693	-0.492619	0.145923	0.364722
0240038	gatA, Glutamyl-tRNA(Gln) amidotransferase subunit A	J	13.0401	-0.657082	0.00438241	0.0296999	12.823	0.516701	0.0115162	0.0672568
0240039	gatC, Aspartyl/glutamyl-tRNA(Asn/Gln) amidotransferase subunit C	J	10.139	-0.572406	0.0652761	0.203251	10.0025	0.593475	0.0300759	0.129072
0240040	dcd, deoxycytidine triphosphate deaminase	F	11.6136	-0.385666	0.0935857	0.259314	11.4661	0.383599	0.0689839	0.227176
0240041	mrp, antiporter inner membrane protein	D	13.4366	-0.15788	0.517161	0.736757	13.3177	0.212923	0.334831	0.602283
0240042	metG, methionyl-tRNA synthetase	J	13.3004	0.0172854	0.9395	1	13.1471	-0.0316861	0.881325	0.986563
0240043	protein of unknown function		11.7397	-0.510655	0.131479	0.322252	11.5049	0.34064	0.290234	0.55327
0240044	protein of unknown function		9.15422	-0.0132142	0.975016	1	9.05121	0.102364	0.798962	0.947888
0240045	Methyltransferase type 11	Q	12.1655	-0.710091	0.00219696	0.0187578	11.9147	0.49911	0.023764	0.110245
0240046	metK, methionine adenosyltransferase 1	H	13.3015	-0.775572	0.00430016	0.0294517	12.9443	0.355123	0.0945241	0.274542
0240047	ahcY, Adenosylhomocysteinase	H	13.6903	-0.80207	0.00271029	0.0215564	13.2997	0.314609	0.163019	0.390618
0240048	metF, 5,10-methylenetetrahydrofolate reductase	E	10.9626	-0.787062	0.0039503	0.0279355	10.4867	0.128274	0.593419	0.827601
0240049	Exodeoxyribonuclease I	L	11.1524	0.0167201	0.954345	1	10.7965	-0.434833	0.105801	0.294665
0240050	mgtA, Magnesium-transporting ATPase, P-type 1	P	12.554	0.337955	0.162818	0.363794	12.4175	-0.318189	0.156681	0.381214
0240051	protein of unknown function		4.9802	-0.304282	0.594679	0.799707	5.40434	1.45072	0.00405631	0.0346331
0240052	Fimbrial protein pilin	N	10.9882	0.915366	0.00389249	0.0276541	11.5518	0.504443	0.0541553	0.191486
0240053	putative type 4 fimbrial biogenesis protein PilY1	N	13.9643	1.42427	5.45598e-06	0.000162829	14.5358	0.0110705	0.969262	1
0240054	conserved exported protein of unknown function	N	11.0073	1.32608	4.07855e-05	0.00087963	11.6643	0.279865	0.382975	0.655694
0240055	conserved protein of unknown function	N	12.507	1.90008	2.71392e-10	6.37411e-08	13.2476	-0.125276	0.713899	0.90082
0240056	Type IV pilus modification protein PilV	N	11.4848	1.96558	3.65478e-07	1.67451e-05	12.3262	0.0111276	0.978116	1
0240057	putative type-4 fimbrial pilin related signal peptide protein	N	12.3251	2.09398	3.79857e-08	2.71544e-06	13.3357	0.220411	0.603053	0.83536
0240058	transposase	L	14.5534	0.0590156	0.833732	0.953968	14.421	-0.0326427	0.901594	0.995432
0250001	transposase (fragment)	L	8.97701	-0.0885688	0.81819	0.943151	8.7797	-0.0109632	0.975993	1
0250002	protein of unknown function	R	12.5695	0.737193	0.0127856	0.0641582	12.5739	-0.434803	0.127297	0.332876
0250003	Ribonuclease VapC (modular protein)	R	13.0035	0.230089	0.316454	0.556747	12.8867	-0.17181	0.445254	0.718457
0250004	protein of unknown function		9.29341	0.382602	0.303035	0.539558	9.1796	-0.312845	0.374861	0.646165
0250005	exported protein of unknown function		11.6629	0.56713	0.021181	0.0932367	11.4901	-0.617418	0.00744728	0.0508255
0250006	protein of unknown function		7.95273	0.195453	0.804584	0.93479	7.79953	-0.197183	0.80342	0.949337
0250007	protein of unknown function	L	7.31736	0.200484	0.595716	0.800439	7.25556	-0.032014	0.939381	1
0250008	putative Kef-type K+ transport system, NAD-binding component	P	12.5265	0.472452	0.0392838	0.141517	12.4597	-0.313653	0.111604	0.305338
0250009	fliA, RNA polymerase sigma factor FliA	K	10.72	1.53002	7.8969e-07	3.25172e-05	11.4141	0.151437	0.71577	0.901715
0250010	Site-determining protein	D	11.5953	1.95098	1.49501e-07	8.10546e-06	12.3466	-0.155757	0.718883	0.902482
0250011	flhF, putative flhF flagellar biosynthetic protein FlhF	N	13.0459	2.29027	7.87716e-09	8.00762e-07	13.9455	-0.198233	0.642087	0.857902
0250012	flhA, putative flagellar export pore protein	N	12.3887	2.1319	1.35782e-11	5.55297e-09	13.2369	-0.142528	0.702851	0.895115
0250013	flhB, flagellar export pore protein	N	12.1078	2.60214	1.28654e-10	3.53618e-08	13.0829	-0.359362	0.382902	0.655694
0250014	Thiosulfate sulfurtransferase	P	10.2018	0.564732	0.0585791	0.187557	10.0382	-0.599115	0.0284034	0.123712
0250015	Undecaprenyl-diphosphatase	V	12.2894	0.139522	0.513635	0.733936	12.0669	-0.292456	0.136312	0.348156
0250016	hydroxymethylpyrimidine moiety synthesis in thiamin biosynthesis	H	14.848	0.364971	0.1895	0.403697	14.6139	-0.540818	0.0322376	0.134447
0250017	putative pcm protein-L-isoaspartate o-methyltransferase	O	12.7815	0.679902	0.00342852	0.0254054	12.6061	-0.737925	0.000281914	0.00407585
0250018	Outer membrane efflux protein	M	12.4574	-0.378698	0.076689	0.227826	12.3718	0.500055	0.00980642	0.0613467
0250019	protein of unknown function		8.91726	-0.863029	0.0327582	0.125631	8.60212	0.527586	0.171166	0.403481
0250020	putative ATP-dependent protease LA	O	12.787	-0.235423	0.408149	0.64866	12.5351	0.0254401	0.92647	1
0250021	Polysaccharide biosynthesis protein CapD	G	12.9826	-0.35194	0.129105	0.319618	12.8406	0.361111	0.0874133	0.262526
0250022	Glycosyl transferase, family 4	M	12.2053	-0.636339	0.0102588	0.0552512	12.0239	0.567062	0.00676939	0.0482913
0250023	Aminotransferase class-V	E	16.1832	0.460258	0.146781	0.341545	15.8718	-0.790169	0.00678638	0.0483065
0250024	lon, DNA-binding ATP-dependent protease La	O	17.7029	1.93691	4.71455e-06	0.000144683	17.0642	-2.92194	2.01e-16	9.34e-14
0250025	clpX, ATP-dependent Clp protease ATP-binding subunit	O	14.7732	0.658347	0.0308623	0.120378	14.5634	-0.784817	0.00538104	0.0419773
0250026	clpP, ATP-dependent Clp protease proteolytic subunit (Endopeptidase Clp) (Caseinolytic protease) (Protease Ti) (Heat shock protein F21.5)	O	12.7042	-0.270503	0.271501	0.508228	12.6075	0.371037	0.0983571	0.281403
0250027	Trigger factor	O	13.0366	-0.512514	0.0295262	0.11699	12.9915	0.714877	0.00143538	0.0162128
0250028	Uncharacterized oxidoreductase YciK	I	13.1747	-0.255121	0.311825	0.550502	13.0609	0.321951	0.210434	0.455539
0250029	groEL, chaperone Hsp60, peptide-dependent ATPase, heat shock protein	O	16.958	0.644108	0.0956321	0.262524	16.8924	-0.48238	0.206212	0.45162
0250030	groES, chaperone Hsp10, affects cell division	O	13.5913	0.503105	0.209533	0.428686	13.4748	-0.443348	0.242618	0.500468
0250031	bioA, Adenosylmethionine-8-amino-7-oxononanoate aminotransferase	H	12.2547	0.222864	0.300514	0.537396	12.1166	-0.206409	0.303634	0.567549
0250032	transposase	L	12.5558	1.1487	2.28622e-05	0.000550895	12.2784	-1.40902	2.51e-10	1.9e-08
0260001	putative insertion sequence ATP-binding protein y4pL	L	10.6811	1.16675	0.00171269	0.0160097	10.7691	-0.697146	0.0345513	0.141734
0260002	transposase	L	9.94714	1.42566	0.00210084	0.0181756	10.0595	-0.907055	0.0348079	0.142332
0260003	putative Related to Na+/H+ antiporter protein	P	11.1773	0.500211	0.0560033	0.18263	11.0666	-0.429418	0.0696796	0.228694
0260004	protein of unknown function	P	8.65697	0.301401	0.38567	0.623551	8.54222	-0.238854	0.464871	0.733734
0260005	gstA, Glutathione S-transferase GstA	O	11.1299	-0.223405	0.400422	0.639457	10.8253	-0.0932188	0.69105	0.89063
0260006	protein of unknown function		3.75067	-0.570553	0.496639	0.720592	3.76058	0.890553	0.268277	0.527634
0260007	conserved protein of unknown function		10.7704	-0.21447	0.409935	0.64971	10.62	0.206788	0.389368	0.662802
0260008	Formaldehyde dehydrogenase	E	12.8662	0.679067	0.00371906	0.0267066	12.7795	-0.560069	0.0108217	0.0648304
0260009	conserved protein of unknown function		4.4476	1.91438	0.000221006	0.00342348	4.55535	-1.40666	0.00575641	0.0440602
0260010	protein of unknown function		4.18863	1.99262	0.00166672	0.0158071	4.77244	-0.531185	0.369496	0.641736
0260011	conserved protein of unknown function		5.40038	0.788491	0.0947122	0.261101	5.27414	-0.751281	0.099319	0.282911
0260012	protein of unknown function	L	10.4026	0.40109	0.198887	0.416065	10.3926	-0.129841	0.610674	0.840623
0260013	Short chain dehydrogenase/reductase family oxidoreductase	I	10.8521	0.437941	0.104489	0.277218	10.6409	-0.567954	0.0182212	0.0918972
0260014	Cytidine deaminase	F	11.0634	0.448293	0.0723025	0.219403	10.7922	-0.697766	0.00178987	0.01909
0260015	Glyoxalase/Bleomycin resistance protein/dioxygenase domain protein	R	11.7247	0.355959	0.139467	0.33181	11.3374	-0.838307	0.000240881	0.00354563
0260016	transposase (fragment)	L	9.10097	-0.331963	0.352043	0.595526	8.98362	0.38868	0.252414	0.512637
0260017	protein of unknown function		7.03389	-1.09256	0.00567471	0.0358214	6.66365	0.646184	0.0823191	0.252865
0260018	NADH-quinone oxidoreductase subunit F 2	C	13.7196	-0.0503247	0.855998	0.966526	13.6056	0.1161	0.628449	0.850255
0260019	conserved protein of unknown function	C	12.5585	0.620942	0.00670524	0.0402438	12.5402	-0.363593	0.0850752	0.257955
0260020	Ferredoxin	C	11.5202	0.0102273	0.96621	1	11.4484	0.137939	0.528969	0.784229
0260021	Hydrolase YhcX (fragment)	K	12.4596	0.377205	0.0949922	0.261651	12.4512	-0.0997674	0.628012	0.850255
0260022	Hydrolase YhcX (fragment)	R	13.1912	0.178031	0.43598	0.671517	13.1117	-0.0442469	0.839574	0.963938
0260023	protein of unknown function		9.53228	-0.196276	0.553244	0.76388	9.47474	0.373461	0.207371	0.452688
0260024	conserved protein of unknown function	L	9.18543	-0.127137	0.708573	0.87876	9.09297	0.234074	0.456281	0.727201
0260025	protein of unknown function		7.8657	-0.17116	0.665733	0.85306	7.68987	0.113588	0.749073	0.918136
0260026	conserved protein of unknown function		7.44853	-0.104846	0.834257	0.954232	7.15163	-0.190948	0.645493	0.860022
0260027	protein of unknown function		3.45125	0.37069	0.63476	0.829934	3.18995	-0.593757	0.460052	0.729313
0260028	transposase (fragment)		10.8421	-0.0527267	0.859882	0.969902	10.7457	0.149395	0.588711	0.82568
0260029	Transport-associated protein	R	10.3343	-0.447647	0.143978	0.337021	9.96425	-0.000198979	1	1
0260030	protein of unknown function		6.85719	-0.181975	0.669806	0.855469	6.48691	-0.26465	0.499125	0.76192
0260031	3-octaprenyl-4-hydroxybenzoate decarboxylase	H	12.5321	-0.700907	0.00231195	0.0193835	12.2619	0.453868	0.0221667	0.105114
0260032	4-hydroxybenzoate octaprenyltransferase	H	11.6533	-0.602814	0.00986386	0.053928	11.4067	0.40334	0.0704062	0.22949
0260033	protein of unknown function		8.27461	-0.781309	0.143644	0.336896	8.00622	0.54542	0.293248	0.555907
0260034	Protein PilG	T	11.2546	-0.173825	0.488247	0.717364	11.059	0.0745077	0.748857	0.918136
0260035	Trk system potassium uptake protein TrkH	P	11.9219	0.0678804	0.818645	0.943342	11.7559	-0.106162	0.704775	0.895115
0260036	NAD-binding component of TrK potassium transporter	P	12.7791	-0.555294	0.0296817	0.117036	12.6552	0.600329	0.0126951	0.0715722
0260037	conserved exported protein of unknown function		14.3285	-0.159045	0.570675	0.779497	14.2222	0.240158	0.349593	0.620418
0260038	conserved protein of unknown function	R	13.0922	-0.128243	0.603564	0.807303	12.9432	0.1228	0.613662	0.842652
0260039	apt, adenine phosphoribosyltransferase	F	10.4055	-0.606542	0.0355907	0.132619	10.0383	0.165393	0.538095	0.791515
0260040	seryl-tRNA synthetase, also charges selenocysteinyl-tRNA with serine	J	12.8997	-0.618997	0.00699875	0.041836	12.6386	0.390363	0.051892	0.185908
0260041	conserved protein of unknown function		14.3105	0.104567	0.700449	0.872343	14.1432	-0.14645	0.553679	0.802424
0260042	conserved protein of unknown function	L	11.0649	-0.401366	0.118828	0.300582	10.8922	0.347233	0.163088	0.390618
0260043	efp, Elongation factor P	J	12.3671	-0.471984	0.0246162	0.103726	12.2649	0.559843	0.0052714	0.0415202
0260044	putative lipoprotein	M	11.2781	0.322897	0.229465	0.457473	11.1479	-0.289796	0.247379	0.506787
0260045	conserved protein of unknown function	S	13.2413	0.398211	0.123143	0.309332	13.1224	-0.343389	0.167154	0.397478
0260046	RNA polymerase, sigma-24 subunit, ECF subfamily	K	9.93838	-0.269854	0.385877	0.623575	9.72561	0.13638	0.633437	0.852533
0260047	conserved protein of unknown function		10.6274	0.194793	0.487376	0.716742	10.449	-0.259485	0.310881	0.575254
0260048	protein of unknown function		7.9443	-0.355641	0.333348	0.576185	7.57225	-0.0980306	0.781237	0.938466
0260049	conserved protein of unknown function	S	10.9281	1.32773	3.1491e-07	1.48464e-05	11.1761	-0.538065	0.0358577	0.145261
0260050	conserved protein of unknown function		12.0925	2.22951	5.00269e-14	1.62737e-10	12.8582	-0.405298	0.230145	0.484885
0260051	AAA ATPase	R	13.4126	1.37187	5.81747e-07	2.49003e-05	13.8628	-0.179225	0.565238	0.810058
0260052	RND efflux system, outer membrane lipoprotein, NodT family	M	12.3406	0.345882	0.107605	0.282348	12.3395	-0.0554008	0.777642	0.935874
0260053	Transporter, hydrophobe/amphiphile efflux-1 (HAE1) family	V	13.1087	0.333634	0.148457	0.343967	13.1712	0.084407	0.708646	0.896626
0260054	Efflux transporter, RND family, MFP subunit	M	10.9369	0.563733	0.0306572	0.119865	11.4911	0.837914	0.000293682	0.00415279
0260055	protein of unknown function		7.61989	0.162588	0.683079	0.863605	8.92186	2.7333	3.3e-17	1.96e-14
0260056	protein of unknown function		9.69998	0.00548629	0.98766	1	9.67203	0.229414	0.468605	0.736181
0260057	TonB-dependent siderophore receptor	P	13.8734	-0.623795	0.0234009	0.0996897	13.4586	0.0869288	0.759777	0.926023
0260058	conserved exported protein of unknown function	N	16.4875	-0.741963	0.0322448	0.124133	15.8284	-0.281849	0.530855	0.784229
0260059	Multicopper oxidase type 2	Q	13.6692	-0.630101	0.0316225	0.122901	12.8766	-0.662186	0.0249677	0.113667
0260060	Hemolysin-type calcium-binding toxin	Q	15.2705	-0.313135	0.382013	0.620583	14.5359	-0.862493	0.0465351	0.173599
0260061	Cytidyltransferase-related domain protein	I	12.1792	-0.169239	0.534272	0.748165	11.7588	-0.378381	0.140776	0.355823
0260062	dgt, Deoxyguanosinetriphosphate triphosphohydrolase-like protein	F	13.1951	-0.143103	0.522658	0.740831	12.9738	-0.00730299	0.972171	1
0260063	Ankyrin	R	12.4091	-0.468994	0.0292179	0.116335	12.1138	0.171598	0.398541	0.674183
0260064	Sel1 domain protein repeat-containing protein	R	12.9112	-0.532721	0.0296001	0.117036	12.5332	0.0710023	0.738308	0.911439
0260065	Glycine cleavage T-protein (Aminomethyl transferase)	R	12.8268	-0.224898	0.38239	0.620583	12.5572	-0.0199473	0.928921	1
0260066	Ankyrin-repeat	R	11.2717	0.84838	0.028057	0.113106	11.1322	-0.832188	0.0277293	0.122061
0260067	Uncharacterized deoxyribonuclease HI_0454	L	11.377	-0.283559	0.256657	0.489106	11.213	0.248999	0.266447	0.52488
0260068	6-pyruvoyl tetrahydropterin synthase	H	11.0086	-0.287598	0.27986	0.516834	10.9215	0.404623	0.0992708	0.282911
0260069	conserved protein of unknown function	C	12.6683	-0.0891635	0.691337	0.867638	12.4281	-0.0985777	0.629363	0.850568
0260070	conserved protein of unknown function	K	10.9413	1.01821	0.000719607	0.0086997	11.2136	-0.181369	0.506697	0.766287
0260071	Esterase/lipase/thioesterase family protein	R	11.785	-0.0794918	0.737761	0.897172	11.5513	-0.095359	0.659794	0.869655
0260072	Protein YceI	S	12.8269	0.0185351	0.938107	1	12.6076	-0.165242	0.441262	0.71535
0260073	conserved membrane protein of unknown function		10.8004	0.443088	0.135888	0.326427	10.6337	-0.482768	0.0715902	0.231955
0260074	repair protein radA homolog	O	11.846	0.4303	0.0931729	0.258722	11.5888	-0.650241	0.00618912	0.0458786
0260075	dTDP-4-deoxyrhamnose-3,5-epimerase	M	10.9116	0.139093	0.582912	0.788447	10.7685	-0.131741	0.562447	0.808859
0260076	protein of unknown function		5.19419	-0.747784	0.159459	0.359636	5.1447	0.949111	0.0715372	0.231955
0260077	protein of unknown function		12.9791	0.402454	0.0979193	0.266554	12.9184	-0.23153	0.316846	0.58335
0260078	protein of unknown function		7.51561	-0.248146	0.506354	0.728837	7.51754	0.543478	0.127753	0.333349
0260079	protein of unknown function		7.50922	0.467892	0.236658	0.466575	7.44751	-0.29795	0.408374	0.687244
0260080	protein of unknown function		3.12409	0.273203	0.790207	0.92699	2.16845	-1.88934	0.0274836	0.121688
0260081	protein of unknown function		12.7169	0.405098	0.131958	0.322509	12.3821	-0.780859	0.00303572	0.0281443
0260082	protein of unknown function		10.683	0.616134	0.0273046	0.110889	10.5052	-0.678464	0.00559548	0.0431345
0260083	protein of unknown function		5.94755	0.827408	0.107659	0.282348	5.86488	-0.700996	0.160108	0.386946
0260084	protein of unknown function		4.62241	1.29313	0.0220696	0.095979	3.99159	-2.2579	0.000176534	0.00272164
0260085	protein of unknown function	T	10.6084	1.26355	0.00126891	0.0131457	10.5513	-1.08241	0.0035204	0.0309509
0260086	Toprim protein (fragment)	S	10.0841	0.950735	0.0111219	0.0579237	9.96579	-0.892869	0.0104001	0.0635249
0260087	protein of unknown function		8.84812	-0.0263608	0.942919	1	8.7035	0.0303428	0.929195	1
0260088	Integrase family protein	L	11.4125	-0.322646	0.223161	0.448945	11.3625	0.515582	0.0388294	0.15292
0260089	Uncharacterized zinc protease y4wA	R	14.249	-0.045599	0.870837	0.978188	14.0001	-0.159666	0.518795	0.773872
0260090	alr, Alanine racemase	M	13.1636	-0.6433	0.00459843	0.030716	12.9113	0.430262	0.0455992	0.171287
0260091	putative parvulin-type peptidyl-prolyl cis-trans isomerase	O	15.3582	-0.42124	0.135907	0.326427	15.0607	0.120409	0.632724	0.851925
0260092	putative enzyme	S	12.2988	0.200446	0.442763	0.678112	12.0566	-0.392237	0.0974532	0.280049
0260093	Rubredoxin-NAD(+) reductase	R	13.969	0.496923	0.0879572	0.248588	13.6848	-0.772933	0.00385369	0.0332522
0260094	htpX, membrane-associated Zn-dependent endopeptidase; self-cleaved	O	16.2591	1.30708	0.0018541	0.0164343	15.5671	-2.39836	3.04e-11	2.67e-09
0260095	putative lipoprotein (VacJ) transmembrane	M	12.1705	-0.334269	0.131323	0.322252	12.0671	0.419893	0.0326504	0.135302
0260096	hemL, glutamate-1-semialdehyde aminotransferase (aminomutase)	H	13.1547	-0.0578881	0.809342	0.93812	13.0768	0.195693	0.352933	0.623563
0260097	Thiamine-phosphate synthase	H	10.9005	-0.170773	0.494235	0.718754	10.8461	0.354929	0.113695	0.308982
0260098	Phosphomethylpyrimidine kinase	H	12.3712	1.16144	0.00127906	0.0131753	12.4638	-0.681284	0.0515085	0.184942
0260099	Rubredoxin	C	10.6907	-0.800527	0.0280939	0.113106	10.4761	0.670582	0.0491827	0.179162
0260100	protein of unknown function		2.76328	-1.57866	0.0816205	0.237701	2.3044	0.966533	0.290327	0.55327
0260101	gloA, lactoylglutathione lyase	E	10.896	-0.475078	0.0610401	0.194099	10.7899	0.555252	0.0168232	0.0867289
0260102	protein of unknown function		4.94315	-0.163071	0.757368	0.905522	4.5907	-0.251266	0.628272	0.850255
0260103	CRISPR-associated helicase Cas3	R	12.4014	2.3737	3.48986e-12	2.83813e-09	13.1907	-0.502005	0.176276	0.409169
0260104	cas, CRISPR-associated protein Cas5		7.97428	0.433545	0.217923	0.440314	7.75511	-0.579293	0.0798363	0.247812
0260105	CRISPR-associated protein, Csd1 family		12.3007	1.66983	1.30446e-10	3.53618e-08	12.8159	-0.347067	0.29234	0.554831
0260106	CRISPR-associated protein Csd2 family	L	11.8619	1.58076	3.83984e-08	2.71544e-06	12.2862	-0.439403	0.196688	0.435278
0260107	protein of unknown function		8.86059	1.13091	0.00287439	0.0223694	9.28176	0.00540956	0.991248	1
0260108	conserved protein of unknown function		6.86648	1.00437	0.0287411	0.115281	6.94873	-0.546206	0.203395	0.447057
0260109	CRISPR-associated exonuclease, Cas4 family	L	9.32782	0.694266	0.0501939	0.169749	9.44408	-0.168455	0.619838	0.845987
0260110	cas1, CRISPR-associated endonuclease Cas1 1	L	10.2322	0.821219	0.00901731	0.0502283	10.2306	-0.530968	0.076927	0.241315
0260111	cas, CRISPR-associated endoribonuclease Cas2 3	L	10.5117	1.11771	0.000308894	0.00441205	10.4648	-0.917634	0.00156785	0.0174069
0260112	protein of unknown function		8.75066	0.0275769	0.944955	1	8.60254	-0.0294895	0.931285	1
0260113	Pyruvate kinase	G	13.0956	0.552487	0.0157048	0.0732965	12.935	-0.581197	0.00797858	0.0532783
0260115	conserved exported protein of unknown function		14.3672	-0.288849	0.269798	0.506727	14.2821	0.411722	0.0737651	0.236179
0260116	protein of unknown function	C	8.91924	-0.445839	0.188138	0.401846	8.6761	0.25275	0.425766	0.701274
0260117	protein of unknown function		1.16624	-0.755992	0.505398	0.728104	0.335644	-0.598403	1	1
0260118	cusA, copper/silver efflux system, membrane component	P	11.9293	0.945493	0.00081664	0.00945385	11.9611	-0.58842	0.014594	0.0779576
0260119	Efflux transporter, RND family, MFP subunit	M	12.2502	0.11991	0.612401	0.815115	12.167	0.00771748	0.971419	1
0260120	Outer membrane efflux protein	M	12.4208	0.192122	0.363556	0.603722	12.3048	-0.131769	0.502615	0.763634
0260121	protein of unknown function		8.98472	-1.06732	0.00266416	0.0213461	8.89926	1.19174	0.00212286	0.0214461
0260122	exported protein of unknown function		14.4905	0.0970007	0.734253	0.894579	14.2296	-0.326341	0.209579	0.455539
0260123	putative response regulator	T	11.1395	0.130201	0.608737	0.811733	10.9781	-0.162082	0.50451	0.763634
0260124	protein of unknown function		8.97106	0.297571	0.485458	0.714892	8.853	-0.237886	0.573018	0.816376
0260125	protein of unknown function	L	2.57943	-0.435226	0.647959	0.839431	2.26372	0.0956229	1	1
0270001	protein of unknown function		7.52375	-2.08367	0.00063976	0.00797017	6.46048	0.256858	0.610893	0.840623
0270002	protein of unknown function		-2.80916	0.149506	1	1	-2.95184	-0.163804	1	1
0280001	transposase		7.87235	-0.951685	0.360341	0.601632	7.19504	-0.100056	0.927438	1
0280002	protein of unknown function		9.39134	0.605997	0.11878	0.300582	9.01389	-1.07125	0.00121266	0.0140886
0280003	protein of unknown function		7.5112	0.0117708	0.979299	1	7.24941	-0.24514	0.504344	0.763634
0280004	transposase	L	13.1534	1.30119	3.24093e-05	0.000747713	12.7173	-1.88089	1.32e-13	2.38e-11
0280005	Uncharacterized oxidoreductase YbbO	I	11.3232	0.212897	0.376012	0.616205	11.1553	-0.255756	0.250309	0.510531
0280006	OsmC family protein	R	12.458	0.34628	0.107856	0.282491	12.2342	-0.501377	0.0133457	0.0736162
0280007	putative permease PerM	R	12.2252	0.139028	0.527989	0.743295	12.098	-0.100742	0.608957	0.83938
0280008	fadE, acyl coenzyme A dehydrogenase	I	14.7794	0.368057	0.181232	0.390428	14.6185	-0.396759	0.109006	0.301529
0280009	AMP-dependent synthetase and ligase	I	14.0749	0.27008	0.311889	0.550502	13.8811	-0.364994	0.116963	0.314113
0280010	conserved exported protein of unknown function	S	9.61866	-0.391143	0.234313	0.463618	9.23094	-0.0913478	0.763715	0.927584
0280011	phosphoenolpyruvate synthase	G	14.2292	0.542965	0.04262	0.150539	14.0262	-0.656297	0.00654314	0.0477918
0280012	conserved hypothetical protein	S	12.0839	0.117111	0.600442	0.804464	11.9122	-0.168189	0.410933	0.68839
0280013	protein of unknown function		4.59915	-0.986888	0.104131	0.277119	4.60972	1.31062	0.0284084	0.123712
0280014	mcl, Malyl-CoA lyase	G	13.4293	-0.315441	0.215227	0.436492	13.1884	0.125806	0.581649	0.821084
0280015	succinyl-CoA synthetase, beta subunit	C	12.609	-0.476489	0.0262766	0.108081	12.3348	0.221442	0.254228	0.513211
0280016	succinyl-CoA synthetase, NAD(P)-binding, alpha subunit	C	12.9237	-0.540976	0.0139657	0.0682138	12.5642	0.115488	0.563218	0.809102
0280017	TonB-dependent receptor	P	12.47	-0.0300873	0.890883	0.991122	12.152	-0.313525	0.120159	0.319606
0280018	conserved exported protein of unknown function		10.0348	-0.30242	0.331374	0.573688	9.78703	0.10038	0.727788	0.905543
0280019	Multi-sensor hybrid histidine kinase	T	12.6777	0.109966	0.625116	0.821828	12.4363	-0.301375	0.146748	0.365243
0280020	Response regulator receiver modulated diguanylate cyclase/phosphodiesterase	T	13.2072	0.386985	0.0874175	0.247708	13.0784	-0.351658	0.10158	0.285982
0280021	Short-chain dehydrogenase/reductase (SDR) superfamily	I	11.7008	0.0869438	0.71067	0.879644	11.5948	-0.00691204	0.975223	1
0280022	conserved protein of unknown function	S	11.5708	0.139361	0.552308	0.763426	11.4401	-0.108498	0.620802	0.846028
0280023	Purine and other phosphorylase, family 1	F	10.396	-0.0361924	0.913494	1	10.1257	-0.210646	0.492865	0.757698
0280024	Squalene--hopene cyclase	I	12.9633	-0.238976	0.274696	0.512083	12.844	0.293577	0.149411	0.369327
0280025	putative lipoprotein (VacJ) transmembrane	M	11.8948	0.481727	0.165887	0.367596	11.923	-0.130186	0.698118	0.895115
0280026	exbB, MotA/TolQ/ExbB proton channel family	U	12.9293	-0.637561	0.00473274	0.0311023	12.3339	-0.259514	0.286562	0.551034
0280027	Exodeoxyribonuclease 7 large subunit	L	12.6882	0.0931022	0.689381	0.86664	12.5074	-0.160782	0.450443	0.72253
0280028	conserved membrane protein of unknown function	S	11.6451	-0.71519	0.00274166	0.0216998	11.4184	0.555772	0.0129977	0.0725404
0280029	Ribosomal RNA large subunit methyltransferase L	L	13.4964	-0.258566	0.29374	0.532926	13.2559	0.0706513	0.750931	0.919029
0280030	dsbB, Disulfide bond formation protein B	O	11.0797	-0.415205	0.101558	0.273033	10.9322	0.414008	0.0706455	0.22981
0280031	transposase	L	9.14983	0.507245	0.167513	0.368687	9.02176	-0.469099	0.170458	0.402687
0280032	Integrase, catalytic region (fragment)	L	-1.30916	1.14951	1	1	-1.45184	-1.1638	1	1
0290001	Sulphate transporter	P	14.4389	-0.12447	0.639279	0.831829	14.4936	0.527101	0.0278073	0.122239
0290002	NADH dehydrogenase (Quinone)	C	13.3524	-0.0906839	0.728587	0.891665	13.5756	0.830555	0.000316137	0.00439484
0290003	conserved protein of unknown function	S	13.7818	-0.176843	0.546379	0.758264	14.2439	1.39433	2.89e-09	1.73e-07
0290004	protein of unknown function		7.9992	-0.740229	0.0565599	0.183989	7.5231	0.0804311	0.823754	0.956342
0290005	Proton-translocating NADH-quinone oxidoreductase, chain M	C	13.1232	-0.874687	0.000623063	0.00779548	12.5214	-0.0361982	0.85397	0.973039
0290006	Proton-translocating NADH-quinone oxidoreductase, chain M	C	13.0629	-0.707058	0.00371066	0.0267053	12.51	-0.106158	0.591463	0.827539
0290007	NADH/Ubiquinone/plastoquinone (Complex I)	C	13.0113	-1.08356	5.78589e-05	0.00116904	12.2518	-0.1423	0.466203	0.734767
0290008	conserved protein of unknown function	S	14.4944	-0.854979	0.00195485	0.0170944	13.9212	0.00187187	0.993522	1
0290009	Proton-translocating NADH-quinone oxidoreductase, chain M	C	13.8495	-0.824244	0.00242716	0.0200394	13.4141	0.247214	0.303595	0.567549
0290010	creA, conserved hypothetical protein	S	12.5202	-0.345773	0.112125	0.288789	12.2692	0.136387	0.485519	0.750662
0290011	Class II aldolase/adducin family protein	G	12.1225	0.529373	0.0167288	0.0765383	12.0332	-0.414721	0.0372032	0.148859
0290012	Sensory transduction histidine kinases	T	13.9316	0.440509	0.0994201	0.269961	13.8371	-0.335955	0.168464	0.400009
0290013	succinyl-CoA synthetase, beta subunit	C	13.5119	1.23229	0.00101738	0.0110102	13.6874	-0.586669	0.100393	0.284674
0290014	succinyl-CoA synthetase, NAD(P)-binding, alpha subunit	C	12.4537	0.245629	0.266092	0.500924	12.3138	-0.231857	0.243162	0.500954
0290015	conserved protein of unknown function		11.0764	0.129254	0.606016	0.809598	10.9335	-0.122104	0.600508	0.83374
0290016	D-Ala-D-Ala carboxypeptidase 3 (S13) family	M	13.7971	0.164112	0.511155	0.732314	13.6969	-0.0722438	0.750282	0.918826
0290017	protein of unknown function		7.53707	0.0539103	0.901931	0.996597	7.45614	0.0751923	0.856811	0.973186
0290018	transposase (fragment)		6.32124	-0.0426348	0.929094	1	6.27098	0.234525	0.569269	0.814708
0290021	transposase (fragment)	L	8.77328	-0.140728	0.686636	0.864606	8.68942	0.264684	0.419772	0.696261
0290022	conserved protein of unknown function	L	2.1919	0.654085	0.387939	0.625976	2.45483	0.166485	0.896591	0.992408
0300001	conserved protein of unknown function		13.5338	1.34173	0.000362754	0.00502144	13.195	-1.72781	2.38e-08	1.14e-06
0300002	protein of unknown function		12.6401	1.01662	0.000791512	0.00935967	12.2837	-1.43656	6.05e-09	3.18e-07
0300003	protein of unknown function	R	12.4586	0.750533	0.00188205	0.0165917	12.2694	-0.835347	0.000174823	0.00270809
0300004	conserved exported protein of unknown function		12.0819	0.751967	0.00291424	0.0226253	11.7945	-1.03263	1.77e-06	5.76e-05
0300005	conserved membrane protein of unknown function		11.1102	0.716659	0.0353405	0.132446	11.0221	-0.598238	0.0669308	0.222169
0300006	protein of unknown function		8.72779	0.554887	0.131325	0.322252	8.63058	-0.455881	0.185292	0.419453
0300007	Integrase, catalytic region (fragment)		7.0647	0.422048	0.298055	0.535563	6.84429	-0.572979	0.140607	0.355673
0300008	Integrase, catalytic region (fragment)	L	7.31292	-0.0454977	0.920875	1	7.16363	0.037638	0.927649	1
0300009	conserved protein of unknown function	R	13.9383	0.286387	0.298509	0.5359	13.6488	-0.573263	0.0242185	0.111118
0300010	site-specific tyrosine recombinase	L	12.4653	-0.246103	0.255905	0.489106	12.2764	0.159781	0.45901	0.728776
0300011	Methylated-DNA--protein-cysteine methyltransferase	L	11.1327	-0.0133647	0.956879	1	10.9259	-0.107819	0.631568	0.851874
0300012	Cytochrome c assembly protein	R	11.8144	-0.075262	0.739849	0.898137	11.6616	0.0626737	0.761039	0.92719
0300013	protein of unknown function		9.02958	-0.207044	0.557688	0.767735	8.74046	-0.0790027	0.809654	0.950146
0300014	protein of unknown function		7.66568	-0.00840207	0.98956	1	7.31157	-0.408678	0.252854	0.513123
0300015	protein of unknown function		7.48866	-0.291343	0.466457	0.699578	7.11107	-0.170005	0.669859	0.876053
0300016	Patatin		12.9671	0.425774	0.058228	0.187015	12.5415	-0.983396	2.43e-06	7.39e-05
0300017	conserved protein of unknown function		10.4988	0.415225	0.133324	0.3243	10.1987	-0.723134	0.00656571	0.0477918
0300018	Tyrosinase		15.1124	0.845137	0.00489641	0.031984	14.6638	-1.44943	1.73e-07	6.85e-06
0300019	conserved protein of unknown function		11.6364	0.694302	0.0071659	0.042534	11.2166	-1.24007	8.05e-07	2.85e-05
0300020	conserved protein of unknown function	R	12.6304	0.724148	0.00430051	0.0294517	12.2002	-1.29164	6.19e-08	2.69e-06
0300021	conserved exported protein of unknown function		13.6243	0.867438	0.00257303	0.0209251	13.063	-1.69721	2.83e-10	2.09e-08
0300022	conserved protein of unknown function		12.4338	1.04306	1.70648e-05	0.000437101	12.0398	-1.53895	1.02e-11	9.8e-10
0300023	protein of unknown function		9.50824	0.601449	0.0711116	0.217207	9.10273	-1.11786	0.000358722	0.00486218
0300024	Patatin	R	12.9241	0.326104	0.180356	0.389137	12.4923	-0.897181	6.89e-06	0.000177826
0300025	conserved protein of unknown function		12.1113	0.44598	0.116676	0.297013	11.8381	-0.698641	0.00745096	0.0508255
0300026	putative peroxidase	P	12.7303	0.219898	0.383327	0.621616	12.2411	-0.904746	1.17e-05	0.000277462
0300027	conserved protein of unknown function		12.6887	0.22822	0.396466	0.635646	12.0162	-1.27981	1.12e-08	5.71e-07
0300028	conserved protein of unknown function		10.3885	0.129755	0.703001	0.874517	9.53566	-1.54189	9.54e-07	3.3e-05
0300029	conserved protein of unknown function	C	14.4056	0.143154	0.676426	0.860197	13.4949	-1.67225	1.51e-11	1.36e-09
0300030	Glucose-methanol-choline (GMC) oxidoreductase	E	12.2368	-0.0672414	0.827859	0.950591	11.7275	-0.657687	0.0101548	0.0626824
0300031	putative oxygenase		13.6439	0.194276	0.433606	0.668346	13.3744	-0.440188	0.0476048	0.175776
0300032	exported protein of unknown function		13.2725	0.477259	0.0712555	0.217239	13.0667	-0.595982	0.00764047	0.0514585
0300033	exported protein of unknown function		13.4116	0.643526	0.0160725	0.0745847	13.0285	-1.1167	1.85e-06	5.89e-05
0300034	membrane protein of unknown function		12.1223	0.68495	0.00404246	0.0282192	12.0172	-0.60174	0.00253552	0.0245823
0300035	putative TPR repeat, SEL1 subfamily protein	R	13.4349	0.884	0.000498897	0.0065972	13.3588	-0.742831	0.000848227	0.0102958
0300036	ALOX, Lipoxygenase		14.7972	1.08754	0.000148154	0.00248426	14.5464	-1.29634	6.75e-07	2.41e-05
0300037	putative cyclooxygenase-2		14.6967	1.32342	1.66851e-05	0.000434214	14.5101	-1.40371	1.7e-07	6.84e-06
0300038	protein of unknown function		7.9834	0.059495	0.882555	0.986921	7.83808	-0.0556988	0.878853	0.984812
0310001	conserved protein of unknown function	D	13.5527	-0.64205	0.187937	0.401682	12.5664	-1.03545	0.0880532	0.263269
0310002	Cobalamin (Vitamin B12) biosynthesis CbiX protein		13.5943	-0.66621	0.126195	0.315293	12.8244	-0.578579	0.290297	0.55327
0310003	TonB-dependent heme/hemoglobin receptor family protein	P	12.1334	0.320745	0.357218	0.59984	11.9062	-0.481243	0.121179	0.321266
0310004	protein of unknown function		10.017	0.571589	0.0775075	0.229628	9.82663	-0.660127	0.0186563	0.0933678
0310005	conserved exported protein of unknown function		15.2595	0.434965	0.126486	0.315535	14.9716	-0.717786	0.00599491	0.0453847
0310006	protein of unknown function		8.5248	-0.873823	0.0163169	0.0754958	8.31145	0.742552	0.0285858	0.123935
0310007	conserved protein of unknown function	S	12.6465	0.439716	0.0657166	0.203985	12.251	-0.938927	1.94e-05	0.000429555
0310008	conserved membrane protein of unknown function	S	14.3231	0.420854	0.161292	0.362449	14.0525	-0.668928	0.0126633	0.0715722
0310009	ADP-ribose pyrophosphatase	L	12.7978	-0.0345044	0.900805	0.996368	12.5107	-0.246111	0.274791	0.535673
0310010	conserved membrane protein of unknown function	O	13.0954	0.117106	0.637668	0.830756	12.7602	-0.494176	0.0209138	0.101603
0310011	conserved exported protein of unknown function	O	12.2079	0.0657226	0.787432	0.92637	11.8207	-0.546624	0.0146212	0.0779718
0310012	conserved exported protein of unknown function		13.3742	1.0316	3.13462e-05	0.00073359	13.6967	-0.0931804	0.709416	0.897251
0310013	cAMP phosphodiesterases class-II:Metallo-beta-lactamase superfamily	R	11.5212	1.82014	3.95278e-11	1.28584e-08	12.2918	0.014912	0.96689	1
0310014	putative GAF sensor protein	N	13.0697	1.73549	9.7035e-09	9.27273e-07	13.5506	-0.481295	0.129488	0.336174
0310015	protein of unknown function		8.25622	0.315326	0.388827	0.626996	8.0922	-0.353098	0.306935	0.569897
0310016	putative transmembrane protein		12.9718	0.676466	0.0116047	0.0594817	12.5193	-1.28927	5.8e-07	2.12e-05
0310017	SCO1/SenC	R	13.362	0.850626	0.00184181	0.0163936	13.033	-1.21508	3.07e-06	8.75e-05
0310018	Cytochrome c oxidase, subunit I	C	17.8243	0.0991883	0.752102	0.904056	17.3461	-0.762087	0.00703659	0.0491202
0310019	coxB, putative cytochrome-c oxidase chain II	C	14.7339	0.0737598	0.83276	0.953191	14.3664	-0.515262	0.0805304	0.24878
0310020	protein of unknown function		8.56288	-0.143519	0.75694	0.905522	8.08885	-0.510913	0.221459	0.472087
0310021	protein of unknown function		8.12529	-0.176027	0.654762	0.846558	8.0088	0.231786	0.550642	0.800374
0310022	protein of unknown function		8.01897	-0.134086	0.725092	0.890565	7.81207	0.011851	0.980738	1
0310023	protein of unknown function		-2.80916	0.149506	1	1	-2.95184	-0.163804	1	1
0310024	Glycosyl transferase, family 2	M	11.6086	-0.119744	0.615565	0.816987	11.3474	-0.110653	0.619562	0.845987
0310025	Di-haem cytochrome c peroxidase		11.7482	0.187423	0.446639	0.6818	11.5372	-0.31718	0.146359	0.365243
0310026	protein of unknown function		9.54004	0.281791	0.385522	0.623551	9.26558	-0.536405	0.0851028	0.257955
0310027	Phosphatase NudJ	L	11.2864	-0.550439	0.0215702	0.0944386	11.0884	0.446671	0.0461313	0.172291
0310028	Insulinase family (Peptidase family M16)	R	13.3832	0.00257773	0.992103	1	13.1557	-0.164414	0.47388	0.741477
0310029	Ribosomal RNA small subunit methyltransferase D	L	10.5563	-0.0395116	0.886164	0.989256	10.2725	-0.233584	0.354421	0.625234
0310030	coaD, pantetheine-phosphate adenylyltransferase	H	11.8626	0.0144787	0.950757	1	11.6654	-0.116694	0.59096	0.827539
0310031	putative enzyme	R	13.1582	-0.421419	0.0649797	0.203144	12.9749	0.347838	0.0996194	0.283097
0310032	twitching motility protein	N	11.6661	1.89001	3.2934e-08	2.4915e-06	12.5064	0.0825965	0.77326	0.933566
0310033	Twitching mobility protein	N	11.9082	1.72463	3.16074e-08	2.44807e-06	12.6716	0.0943019	0.730991	0.906908
0310034	conserved protein of unknown function		10.1527	1.00544	0.00303661	0.0232138	10.4858	-0.046939	0.850455	0.971111
0310035	protein of unknown function		5.56051	0.559014	0.225542	0.45165	5.59574	-0.196747	0.664817	0.872739
0310036	protein of unknown function		6.55786	0.511356	0.226151	0.452163	6.47372	-0.384098	0.352932	0.623563
0310037	Silver exporting P-type ATPase	P	13.9377	0.755292	0.00426631	0.0293411	13.8541	-0.629846	0.00920845	0.0590787
0320001	transposase		7.33396	-0.534245	0.405206	0.645828	6.83186	-0.168798	0.805361	0.949682
0320002	putative aminotransferase protein	E	13.0694	0.69004	0.0163385	0.0754958	13.0195	-0.495545	0.0767687	0.241051
0320003	fragment of bifunctional protein [Includes: ribonuclease HI; DNA polymerase III ,epsilon subunit, 3-5 exonucleolytic proofreading function] (part 2)	L	11.7048	0.180239	0.443052	0.678234	11.4832	-0.331044	0.117582	0.314551
0320004	fragment of bifunctional protein [Includes: ribonuclease HI; DNA polymerase III ,epsilon subunit, 3-5 exonucleolytic proofreading function] (part 1)	L	9.94636	0.53707	0.137112	0.328137	9.76522	-0.60414	0.0585298	0.202335
0320005	Generic methyl-transferase	Q	12.1397	0.902497	0.000592084	0.0074653	11.9039	-1.08083	5.43e-06	0.000142396
0320006	gloB, fragment of putative hydroxyacylglutathione hydrolase (part 1)	R	7.65312	0.494472	0.242315	0.47206	7.34834	-0.810176	0.027937	0.122314
0320007	gloB, fragment of putative hydroxyacylglutathione hydrolase (part 2)	R	9.70349	-0.820041	0.0128313	0.0642158	9.32134	0.347502	0.261518	0.519121
0320008	protein of unknown function	R	8.18071	-1.4662	0.000545641	0.00709988	7.75069	0.90127	0.0110757	0.0657581
0320009	conserved protein of unknown function	C	12.5271	-1.05916	0.000117216	0.00205001	12.0824	0.463267	0.025782	0.115841
0320010	Cytochrome P460		16.5391	-0.463219	0.133917	0.324373	16.1305	-0.061192	0.815142	0.952709
0320011	Metal-binding protein SmbP	P	16.1476	0.265768	0.335273	0.577757	15.6335	-1.00043	0.000102626	0.00178525
0320012	dapD, 2,3,4,5-tetrahydropyridine-2-carboxylate N-succinyltransferase	E	12.6638	-0.723046	0.00260325	0.0210656	12.3309	0.350603	0.0836981	0.254934
0320013	dapC, Aminotransferases class-I	E	12.3537	-0.281922	0.192317	0.407189	12.177	0.220996	0.254574	0.513218
0320014	Integral membrane protein, DUF6	E	11.1553	0.281385	0.296044	0.534336	11.1057	-0.0883011	0.727922	0.905543
0320015	exported protein of unknown function		6.06931	0.931532	0.0870827	0.246975	5.68608	-1.40342	0.00176292	0.0188644
0320016	ccpA, Cytochrome c551 peroxidase	P	14.2467	0.100711	0.733148	0.893567	14.1657	0.0301678	0.911319	1
0320017	Rubrerythrin	C	15.3679	0.100735	0.727141	0.891466	15.0834	-0.376402	0.148756	0.368547
0320018	conserved protein of unknown function	C	14.5219	-0.389223	0.179838	0.388456	14.2232	0.0857593	0.719611	0.902482
0320019	putative lipoprotein		10.9303	-0.375711	0.149197	0.3447	10.5162	-0.159111	0.503314	0.763634
0320020	tRNA (guanine-N(7)-)-methyltransferase	R	11.4318	-0.844194	0.00205145	0.0177956	11.0422	0.359289	0.127139	0.33273
0320021	putative enzyme	R	14.3027	1.00595	0.0177791	0.0803269	13.5443	-2.23099	1.86e-15	5.49e-13
0320022	Bacterial regulatory proteins, ArsR family	K	10.9927	1.17901	0.00306869	0.0233781	10.4852	-1.90185	7.98e-11	6.33e-09
0320023	conserved protein of unknown function	R	14.4746	1.14641	0.000533262	0.00696667	13.978	-1.84715	5.84e-12	6.13e-10
0320024	Membrane protein	R	11.9666	0.81261	0.00324669	0.0245616	11.4076	-1.6378	2.07e-12	2.5e-10
0320025	hslR, Heat shock protein 15 homolog	J	11.6353	-0.348507	0.143341	0.336677	11.4654	0.301634	0.181697	0.415654
0320026	ATP-dependent DNA helicase (fragment)	L	10.8591	0.0311851	0.904231	0.997782	10.6769	-0.102088	0.662797	0.871847
0330001	transposase (fragment)	L	4.62399	0.413911	0.67479	0.8588	4.95279	0.544012	0.495583	0.759007
0330002	protein of unknown function		8.80627	-0.230315	0.504378	0.727279	8.63043	0.171693	0.60207	0.834484
0330003	protein of unknown function		10.2231	0.636014	0.048003	0.164372	10.0255	-0.738073	0.0104085	0.0635249
0330004	conserved protein of unknown function	U	9.14884	0.972618	0.0305575	0.119619	8.94305	-1.08919	0.0117968	0.068527
0330005	Relaxase	R	11.2938	0.81076	0.00725188	0.0427368	11.2375	-0.62996	0.0256233	0.115675
0330006	Type-F conjugative transfer system protein TraW		10.1973	1.77855	0.00019887	0.00314273	10.4005	-1.07649	0.0141655	0.0766729
0330007	Protein TraU		10.3568	0.980303	0.0045508	0.0305232	10.135	-1.13026	0.000319815	0.00442359
0330008	Type-F conjugative transfer system pilin assembly protein TrbC		8.96622	1.20739	0.00589362	0.0366576	8.99193	-0.862234	0.0329799	0.13632
0330009	exported protein of unknown function		12.1927	0.33142	0.169301	0.370688	12.104	-0.215942	0.318301	0.585321
0330010	protein of unknown function		10.0981	-0.0207058	0.948328	1	9.95522	0.0278147	0.922911	1
0330011	exported protein of unknown function		10.0898	-0.40756	0.236293	0.466139	9.89659	0.312542	0.311712	0.576463
0330012	protein of unknown function		7.17373	-0.364169	0.345947	0.589505	6.89592	0.101537	0.793666	0.944674
0330013	protein of unknown function		9.16221	0.18394	0.614817	0.816327	9.02873	-0.156046	0.625641	0.85013
0330014	conserved hypothetical protein	S	11.274	0.435515	0.0911675	0.254935	11.2198	-0.251749	0.265024	0.523334
0330015	putative Toxin ParE1	R	10.1971	0.35958	0.255468	0.488846	10.1261	-0.210451	0.449645	0.721961
0330016	conserved protein of unknown function	K	10.7242	0.507514	0.0851037	0.243057	10.9165	0.168553	0.512572	0.771379
0330017	conserved protein of unknown function		10.0577	1.39141	0.00269739	0.0215064	10.0472	-1.11864	0.00692583	0.0487602
0330018	Resolvase (fragment)	L	10.6797	0.548893	0.064697	0.203144	10.5779	-0.463062	0.0745689	0.237234
0330019	protein of unknown function		9.81649	-0.223413	0.484613	0.714618	9.74448	0.371167	0.197155	0.435993
0330020	conserved protein of unknown function		13.0933	0.141355	0.545825	0.757818	12.8474	-0.340382	0.129851	0.336577
0330021	Single-stranded DNA-binding protein	L	11.4637	-1.01674	8.21483e-05	0.00151834	11.1645	0.712524	0.00169043	0.0182085
0330022	protein of unknown function		11.6571	0.200534	0.471733	0.704568	11.2033	-0.814901	0.000283972	0.00408743
0330023	P4 alpha zinc-binding domain-containing protein	L	12.8278	-0.0138166	0.960113	1	12.4858	-0.37708	0.0558948	0.196144
0330024	RecT protein	L	12.9202	-0.14722	0.621772	0.821711	12.5512	-0.297325	0.134116	0.343799
0330025	protein of unknown function		9.46533	-0.0900366	0.8095	0.93812	8.8268	-0.893261	0.00434879	0.0361374
0330026	conserved protein of unknown function		10.1748	0.308368	0.325675	0.566232	9.82015	-0.726054	0.0103629	0.0634847
0330027	conserved protein of unknown function		10.915	-0.0557013	0.861012	0.970503	10.3794	-0.722345	0.00370112	0.0322781
0330028	protein of unknown function		7.71002	0.18263	0.633926	0.829176	7.37676	-0.553383	0.130549	0.337022
0330029	DNA repair protein RadC	L	11.4495	0.558183	0.027814	0.112536	11.0064	-1.1514	2.81e-07	1.09e-05
0330030	conserved protein of unknown function		10.8279	0.498254	0.0491981	0.167652	10.468	-0.925419	0.00011438	0.0019583
0330031	conserved exported protein of unknown function		10.2753	1.12102	0.000345936	0.00487156	10.7878	0.196044	0.419832	0.696261
0330032	Micrococcal nuclease	L	10.6231	1.90479	4.89441e-12	3.1843e-09	11.5072	0.157223	0.558445	0.806799
0330033	exported protein of unknown function		10.4871	0.703527	0.00995616	0.0543413	10.4258	-0.534842	0.0294024	0.126852
0330034	protein of unknown function		5.20885	0.277831	0.553697	0.764182	5.02706	-0.349586	0.481767	0.747347
0330035	membrane protein of unknown function	P	10.2383	1.069	0.00299946	0.0230668	10.1315	-0.988462	0.00245741	0.0242978
0330036	transposase (fragment)	L	7.55992	-0.175458	0.660747	0.851068	7.59727	0.54271	0.156115	0.380678
0330037	putative SOS response-associated peptidase YoaM	S	11.6147	0.417574	0.10222	0.274359	11.5235	-0.307539	0.193786	0.431771
0330038	DNA polymerase V, subunit D	K	11.6451	0.355165	0.121147	0.30476	11.4739	-0.404075	0.0631571	0.214357
0330039	DNA polymerase V, subunit C	L	12.887	0.609881	0.0152119	0.0723105	12.7734	-0.542658	0.0220431	0.104834
0330040	Type IV conjugative transfer system protein TraD	R	11.2767	0.929126	0.00152648	0.0148672	11.2126	-0.762996	0.006188	0.0458786
0330041	conserved protein of unknown function		7.33914	0.536366	0.21031	0.429466	7.08995	-0.739761	0.067163	0.222713
0330042	conserved membrane protein of unknown function		10.3494	1.12157	0.0111967	0.0581834	10.2366	-1.05221	0.0108913	0.0651276
0330043	iagB, Invasion protein iagB	M	8.54104	0.149197	0.681853	0.863264	8.30135	-0.336502	0.324521	0.589538
0330044	conserved exported protein of unknown function	M	9.10409	0.624363	0.0818777	0.237811	9.06923	-0.401142	0.227231	0.48218
0330045	protein of unknown function	L	5.94399	0.330964	0.444686	0.679823	5.80852	-0.308237	0.44483	0.718457
0330046	putative pilin subunit	E	8.23056	0.16594	0.672831	0.857513	8.03824	-0.255041	0.478085	0.744129
0330047	TraL	E	9.56837	0.397538	0.224554	0.451188	9.45279	-0.33527	0.287811	0.551584
0330048	Plasmid-like conjugative transfer protein TraE		8.95351	0.900454	0.0231708	0.099311	8.71268	-1.08731	0.00419723	0.0352806
0330049	conserved protein of unknown function		10.287	1.54118	0.000473934	0.00631848	10.5044	-0.81118	0.0480462	0.176804
0330050	TraB pilus assembly	E	11.7948	1.85556	1.8362e-05	0.000466652	11.9223	-1.30456	0.00166912	0.0180988
0330051	Protein-disulfide isomerase	O	9.44709	1.3312	0.00121014	0.0126986	9.41999	-1.09032	0.00465109	0.0376282
0330052	Membrane lipoprotein lipid attachment site		9.68242	1.01319	0.00469044	0.0310122	9.54696	-0.990182	0.00164645	0.0179728
0330053	conserved protein of unknown function	U	11.8852	0.999347	0.000291154	0.00426632	11.8142	-0.847877	0.000493211	0.00629183
0330054	exported protein of unknown function		8.90846	0.549941	0.133399	0.3243	8.63213	-0.810492	0.0104896	0.0636608
0330055	conserved exported protein of unknown function		10.6504	1.09416	0.00172621	0.0160439	10.6462	-0.807527	0.0100982	0.0624513
0330056	putative TraH family protein		11.0446	1.20207	0.000763586	0.0090987	11.0665	-0.863818	0.00896144	0.0585373
0330057	conserved membrane protein of unknown function		12.2161	0.67097	0.0106825	0.0567638	12.0715	-0.666977	0.00444982	0.0364616
0330058	protein of unknown function		12.0414	0.65756	0.00341269	0.0254039	11.9162	-0.61567	0.00249607	0.0245309
0330059	putative partition protein A	D	10.8767	0.114326	0.66209	0.851068	10.7302	-0.115482	0.61786	0.844901
0330060	conserved protein of unknown function		9.91933	-0.0352647	0.911414	1	9.76457	0.0186065	0.949737	1
0330061	protein of unknown function		8.75254	0.234125	0.500748	0.724292	9.02288	0.598865	0.0710436	0.230874
0330062	protein of unknown function	K	9.17669	0.0177083	0.964829	1	8.9986	-0.0824482	0.826574	0.95859
0330063	StbA family protein		10.7864	0.612874	0.0426326	0.150539	10.738	-0.418179	0.115949	0.313014
0330064	protein of unknown function		6.65842	0.4223	0.321086	0.561253	6.54906	-0.345902	0.407577	0.686256
0330065	protein of unknown function		9.57101	0.583182	0.0803807	0.235354	9.60848	-0.213767	0.477786	0.744129
0330066	conserved protein of unknown function		7.20951	0.0858318	0.838899	0.956851	7.05623	-0.10374	0.791088	0.944196
0330067	protein of unknown function		6.25944	-0.189018	0.660096	0.85075	5.89957	-0.239324	0.57131	0.815487
0330068	ATPase	V	11.1205	1.47461	4.21599e-07	1.85333e-05	11.7743	0.126561	0.620297	0.845987
0330069	5-methylcytosine restriction system component-like protein	V	11.0159	0.493721	0.052685	0.175599	11.3425	0.451806	0.0457613	0.171302
0330070	protein of unknown function		9.1753	-0.159623	0.635098	0.830042	9.42039	0.94118	0.00155093	0.0173174
0330071	conserved protein of unknown function		11.0469	0.224177	0.378714	0.618452	11.3953	0.764387	0.000976821	0.0116396
0330072	protein of unknown function		10.6083	0.493151	0.0849649	0.242874	10.9288	0.443222	0.0830406	0.253883
0330073	conserved protein of unknown function		11.6628	0.705844	0.00238788	0.0198158	12.0172	0.295323	0.192939	0.430475
0330074	conserved protein of unknown function		10.2695	1.2434	0.000155005	0.00257261	10.7631	0.0351768	0.911221	1
0330075	conserved protein of unknown function		11.571	0.882187	0.000400836	0.00547865	11.8759	0.0192901	0.929904	1
0330076	protein of unknown function		4.06796	0.8522	0.273591	0.510902	4.41122	0.129716	0.862688	0.974619
0330077	protein of unknown function	K	11.4542	0.595229	0.0183515	0.0824551	10.9844	-1.24353	1.55e-07	6.28e-06
0330078	Plasmid partitioning protein RepA	D	12.1879	-0.0610068	0.778616	0.919228	11.752	-0.517371	0.0126148	0.0715722
0330079	Replication initiation protein RepB (modular protein)		11.7267	-0.211067	0.388957	0.626996	11.4658	-0.0181461	0.939098	1
0330080	Cell wall hydrolase SleB	M	10.5219	-0.566345	0.0559866	0.18263	10.2442	0.30519	0.277086	0.538448
0330081	conserved protein of unknown function		11.7303	0.764136	0.0113244	0.0587534	11.579	-0.774564	0.0029122	0.0272223
0330082	conserved protein of unknown function	R	8.93861	0.27676	0.472825	0.705551	8.69169	-0.476874	0.178714	0.410563
0330083	protein of unknown function		6.49236	0.160586	0.714873	0.883878	6.32253	-0.203792	0.62887	0.850255
0330084	transposase	L	13.7289	-0.172735	0.640596	0.832544	13.6916	0.397853	0.259647	0.517072
0340001	transposase		10.6498	-0.750377	0.193422	0.408839	9.6251	-1.00325	0.0304023	0.129279
0340002	protein of unknown function		5.27406	-0.401461	0.394714	0.634313	5.19882	0.544981	0.23995	0.498121
0340003	protein of unknown function		0.494568	-0.339538	1	1	0.546302	0.753444	0.573038	0.816376
0340004	protein of unknown function		6.14367	0.0433931	0.937973	1	6.00253	-0.0328818	0.957958	1
0340005	conserved protein of unknown function		6.16324	0.291149	0.500524	0.724291	6.06417	-0.196902	0.641861	0.857902
0340006	protein of unknown function		5.86994	0.0861581	0.873004	0.978932	5.76353	-0.00545881	1	1
0340007	conserved hypothetical protein	R	11.1773	0.415152	0.112708	0.289377	10.8044	-0.867916	0.000410502	0.0054283
0340008	Phosphatidylglycerophosphatase A	I	11.2841	0.758605	0.00423085	0.0292137	10.8999	-1.23363	1.61e-06	5.3e-05
0340009	thiamin-monophosphate kinase	H	11.9909	0.156256	0.490732	0.717461	11.7485	-0.347416	0.100748	0.284739
0340010	transcription antitermination protein	K	10.9807	-0.432497	0.0844614	0.242073	10.73	0.224062	0.333396	0.600851
0340011	riboflavin synthase beta chain	H	12.1158	-0.025624	0.91147	1	11.9506	-0.0115621	0.956774	1
0340012	3,4-dihydroxy-2-butanone 4-phosphate synthase	H	12.1176	0.355233	0.119787	0.301646	12.0281	-0.240814	0.248654	0.508086
0340013	Riboflavin synthase	H	11.6339	0.533312	0.0202183	0.0894944	11.5301	-0.447854	0.0303917	0.129279
0340014	bipA, GTP-binding protein	T	14.7128	-0.183061	0.490485	0.717461	14.5002	0.0502011	0.831236	0.959376
0340015	Inner membrane transport protein YajR	E	12.7925	-0.556375	0.0130048	0.0646858	12.6393	0.543546	0.00842209	0.0556851
0340016	Single-stranded DNA-binding protein	L	11.3008	0.343009	0.208105	0.427275	10.8202	-1.0112	8.14e-06	0.000203768
0340017	conserved exported protein of unknown function		15.0629	0.294994	0.424992	0.66022	15.43	0.732914	0.00466277	0.0376282
0340018	conserved exported protein of unknown function		10.9091	0.528509	0.0765215	0.227826	11.0105	-0.0319373	0.913664	1
0340019	Uroporphyrin-III C/tetrapyrrole (Corrin/Porphyrin) methyltransferase	R	11.0266	0.00757071	0.975726	1	10.9076	0.0467125	0.841145	0.96452
0340020	apaG, Protein ApaG	P	9.56629	0.856745	0.0576547	0.186247	9.60727	-0.479099	0.256926	0.515351
0340021	Serine proteases, subtilase family	O	13.0724	2.28989	8.35822e-13	1.35946e-09	13.6396	-0.863421	0.00672569	0.0482468
0340022	inorganic pyrophosphatase	C	10.2672	-0.874309	0.00447334	0.0301904	10.0035	0.640665	0.0200228	0.0983898
0340023	ilvA, threonine deaminase	E	12.4664	-0.576534	0.00703881	0.0419364	12.2067	0.350089	0.0764315	0.240422
0340024	metZ, O-succinylhomoserine sulfhydrylase	E	13.3335	-0.136344	0.581868	0.788017	13.1367	0.0362308	0.863757	0.974949
0340025	amidophosphoribosyltransferase	F	13.6779	-0.15588	0.539916	0.753037	13.5021	0.0974604	0.671915	0.877103
0340026	cvpA, Colicin V production protein	R	11.3195	-0.224647	0.36506	0.605579	11.1417	0.163585	0.47252	0.740092
0340027	putative transmembrane protein	S	13.6147	-0.129341	0.623289	0.821711	13.5486	0.288307	0.259162	0.517052
0340028	folC, bifunctional folylpolyglutamate synthase and dihydrofolate synthase	H	11.8221	0.293114	0.355351	0.598642	11.643	-0.357724	0.240537	0.498672
0340029	accD, acetyl-CoA carboxylase, beta (carboxyltranferase) subunit	I	12.5737	-0.163687	0.477366	0.708998	12.4137	0.136689	0.503736	0.763634
0340030	Tryptophan synthase alpha chain	E	12.3596	-0.344	0.107714	0.282348	12.1324	0.18237	0.361393	0.63307
0340031	tryptophan synthase beta chain	E	14.1622	-0.291577	0.277514	0.515407	13.9728	0.205704	0.389721	0.663055
0340032	N-(5'-phosphoribosyl)anthranilate isomerase	E	12.2534	-0.322416	0.133488	0.3243	12.0791	0.266237	0.172244	0.404216
0340033	pseudouridylate synthase I	J	11.3658	-0.567798	0.0222542	0.0963955	11.19	0.509159	0.027912	0.122314
0340034	putative transmembrane protein	N	15.1271	-0.141396	0.625782	0.821828	14.9459	0.0709849	0.787406	0.942049
0340035	asd, aspartate-semialdehyde dehydrogenase, NAD(P)-binding	E	12.421	0.251967	0.338285	0.580708	12.3465	-0.107262	0.666082	0.873529
0340036	leuB, 3-isopropylmalate dehydrogenase	C	13.4379	0.0340449	0.892554	0.991964	13.2943	-0.0280329	0.902669	0.995432
0340037	leuD, 3-isopropylmalate isomerase (dehydratase), subunit with LeuC	E	13.4216	0.183762	0.508944	0.731269	13.3012	-0.131631	0.613568	0.842652
0340038	leuC, 3-isopropylmalate dehydratase (isomerase), subunit with LeuD	E	13.7461	0.319743	0.225299	0.451598	13.7195	-0.0802299	0.734982	0.910124
0340039	23S rRNA pseudouridine synthase	J	12.2038	0.387303	0.107013	0.281769	12.1805	-0.140627	0.526903	0.781941
0340040	50S ribosomal protein L13	J	15.2697	-0.88707	0.00105162	0.0112531	14.8809	0.402578	0.0921944	0.27021
0340041	30S ribosomal protein S9	J	15.3542	0.782567	0.0134229	0.0661586	14.8414	-1.51524	1.49e-08	7.33e-07
0340042	conserved protein of unknown function		11.0609	-0.40591	0.153477	0.352586	10.8987	0.372464	0.113488	0.308676
0340043	lnt, Apolipoprotein N-acyltransferase	M	12.1726	-0.0910176	0.706246	0.876943	12.0829	0.204224	0.34115	0.610429
0340044	glyQ, glycyl-tRNA synthetase, alpha chain	J	12.7484	-0.0767918	0.745157	0.900672	12.5377	-0.0509374	0.809211	0.950146
0340045	glyS, Glycine--tRNA ligase beta subunit	J	13.6535	-0.089007	0.727357	0.891466	13.4234	-0.0780888	0.728679	0.905543
0340046	D-glycero-beta-D-manno-heptose-1,7-bisphosphate 7-phosphatase	E	10.1446	-0.473576	0.16542	0.36681	9.6837	-0.155992	0.59582	0.829709
0340047	Phospholipid/glycerol acyltransferase	I	10.8876	-0.290111	0.278903	0.516195	10.6184	0.0443375	0.858846	0.973797
0340048	conserved exported protein of unknown function/ cytochrome c' beta		14.9885	0.0467951	0.861504	0.970721	14.923	0.115877	0.632625	0.851925
0340049	protein of unknown function		7.80007	-0.764973	0.109117	0.284192	7.58436	0.632694	0.165615	0.394685
0340050	SH3, type 3 domain protein (modular protein)		12.3128	0.15881	0.475926	0.70808	12.4123	0.332223	0.148288	0.367669
0340051	Esterase/lipase/thioesterase family active site	R	11.5301	0.0212592	0.932115	1	11.3653	-0.0594485	0.796072	0.9465
0340052	Universal stress protein	T	9.95701	-0.36867	0.235822	0.465773	9.78349	0.31433	0.27064	0.530037
0340053	glgA, Glycogen synthase	G	12.6467	0.14656	0.601919	0.805936	12.5932	0.0397581	0.883724	0.98721
0340054	argB, Acetylglutamate kinase	E	11.6168	0.324613	0.297344	0.535475	11.6116	-0.040385	0.892653	0.990044
0340055	CheW-like domain	N	11.9845	0.0375559	0.867239	0.975156	12.0679	0.421824	0.040341	0.156788
0340056	Protein PilH	T	11.0975	-0.068942	0.792522	0.929036	11.31	0.787976	0.00095254	0.0114763
0340057	protein of unknown function	R	5.07663	-0.455348	0.396465	0.635646	4.77122	0.142009	0.814139	0.952545
0340058	RDD domain containing protein	S	11.63	0.465408	0.0656536	0.203984	11.5971	-0.237691	0.306653	0.569728
0340059	ctaA, Heme A synthase	O	12.4662	0.2831	0.197536	0.414304	12.3949	-0.13307	0.491663	0.756208
0340060	trans-translation protein	O	11.6052	-0.0947797	0.706299	0.876943	11.5571	0.289304	0.227673	0.482636
0340061	conserved hypothetical protein	I	11.6832	-0.509439	0.0270661	0.110611	11.5305	0.495512	0.0284905	0.123738
0340062	Protein RnfH	S	9.28927	-0.960499	0.00369386	0.0266433	8.93119	0.537528	0.0937115	0.273402
0340063	conserved protein of unknown function		7.51413	-1.3532	0.00351339	0.0258576	7.2295	1.07456	0.0179656	0.0910325
0340064	protein of unknown function		8.15448	0.308933	0.416213	0.654051	8.13772	-0.0483484	0.891206	0.989114
0340065	protein of unknown function		10.2184	0.542299	0.0843511	0.242011	10.1002	-0.487138	0.0814901	0.25103
0340066	kefB, putative K(+) efflux antiporter KefB	P	12.1165	0.287386	0.193609	0.408869	12.0196	-0.188665	0.366565	0.63867
0340067	conserved protein of unknown function	L	8.59472	-0.477658	0.177875	0.385203	8.4302	0.439896	0.200395	0.441951
0340068	protein of unknown function		8.21075	-0.263559	0.494607	0.718926	8.21541	0.564723	0.130355	0.337022
0340069	Potassium transporter TrkA	P	12.0712	0.56851	0.0191982	0.0860219	11.9664	-0.486231	0.0274948	0.121688
0340070	NhaP-type Na+(K+)/H+ antiporter	P	13.2942	-0.0504498	0.830155	0.952521	13.1966	0.14613	0.52581	0.780675
0340071	protein of unknown function		8.74155	-0.0867711	0.807374	0.936657	8.64718	0.191306	0.560438	0.808214
0340072	transposase (fragment)		9.31878	0.530197	0.14063	0.332462	9.20123	-0.472607	0.168819	0.400173
0350001	haoA1, Hydroxylamine oxidoreductase		4.98202	-0.0604825	0.951562	1	4.73489	-0.138417	0.784623	0.939799
0350002	haoB1, conserved protein of unknown function		14.8259	-0.810624	0.00922483	0.0512088	14.3142	0.0812837	0.74037	0.911936
0350003	cycA1, Cytochrome c-554	O	16.628	-0.0351409	0.904925	0.997853	16.3549	-0.217532	0.419516	0.696261
0350004	conserved membrane protein of unknown function		12.5178	-0.382284	0.131498	0.322252	12.2979	0.23616	0.248091	0.507253
0350005	RNA helicase	J	13.2294	-0.453926	0.0462548	0.159393	12.9775	0.242263	0.247396	0.506787
0350006	protein of unknown function		8.20304	-0.56313	0.131754	0.322252	7.88991	0.228018	0.508225	0.767528
0350007	protein of unknown function		7.37091	-0.267135	0.561067	0.770757	7.10224	0.0213656	0.962335	1
0350008	protein of unknown function	H	7.22496	0.844552	0.0715001	0.217781	7.26189	-0.475771	0.292134	0.554766
0350009	protein of unknown function		2.20592	1.18984	0.16297	0.363794	1.84505	-1.61688	0.0913686	0.269223
0350010	protein of unknown function		1.72935	-0.311518	1	1	1.74249	0.637881	0.495915	0.759149
0350011	flgB, flagellar component of cell-proximal portion of basal-body rod	N	11.233	1.65687	2.1042e-05	0.000522141	12.2736	0.717772	0.0395707	0.154811
0350012	flgC, flagellar component of cell-proximal portion of basal-body rod	N	10.3766	1.54243	0.000107377	0.00189836	11.3229	0.643701	0.061079	0.208762
0350013	flgD, flagellar hook assembly protein	N	11.8281	1.57773	6.41856e-05	0.00125385	12.7941	0.647584	0.0482902	0.1773
0350014	Flagellar basal body FlaE domain protein	N	13.1046	1.43017	0.000273818	0.00403045	14.0049	0.663541	0.0431665	0.164427
0350015	flgF, flagellar component of cell-proximal portion of basal-body rod	N	11.8955	1.2073	0.000390951	0.00536609	12.6229	0.541066	0.0474118	0.175483
0350016	flgG, flagellar component of cell-distal portion of basal-body rod	N	11.815	1.08041	0.00779486	0.0451991	12.5859	0.754393	0.0122201	0.069932
0350017	flgH, flagellar protein of basal-body outer-membrane L ring	N	10.9235	0.949627	0.0124763	0.0631187	11.7224	0.941741	0.00250562	0.0245506
0350018	flgI, flagellar basal body P-ring protein	N	11.7696	1.32809	1.18018e-05	0.000333837	12.5032	0.433375	0.137236	0.349591
0350019	flgJ, Mannosyl-glycoprotein endo-beta-N-acetylglucosamidases	N	10.9489	0.825899	0.0197328	0.0878124	11.623	0.815099	0.00939953	0.0596344
0350020	Flagellar hook-associated protein FlgK	N	13.7737	2.21456	7.43769e-09	7.80478e-07	14.6299	-0.210001	0.514323	0.772077
0350021	Flagellar hook-associated protein 3	N	13.6343	1.74305	6.1261e-08	3.83235e-06	14.289	-0.141727	0.623443	0.848635
0350022	conserved exported protein of unknown function		12.3492	-0.00733668	0.975214	1	12.155	-0.0887185	0.679405	0.88371
0350023	conserved membrane protein of unknown function	R	9.80058	0.213974	0.52792	0.743295	9.70383	-0.114232	0.717952	0.902433
0350024	ABC transporter related protein	R	9.30817	-0.0374885	0.920793	1	9.14706	0.00941112	0.979015	1
0350025	protein of unknown function		6.67124	0.239999	0.577701	0.784987	6.73833	0.186428	0.634868	0.853831
0350026	Outer membrane efflux protein	M	12.95	-0.592064	0.00898891	0.050156	12.7033	0.390848	0.0634868	0.214668
0350027	Efflux transporter, RND family, MFP subunit	M	12.2711	-0.345273	0.168312	0.369373	12.0018	0.100704	0.637426	0.855424
0350028	helA, Protein HelA	P	14.1382	0.0502736	0.86082	0.970503	13.8626	-0.308274	0.216482	0.464522
0350029	conserved protein of unknown function	Q	12.3589	-0.344462	0.141496	0.333783	12.1457	0.211036	0.293114	0.555907
0350030	protein of unknown function		8.74378	-0.250863	0.467843	0.700687	8.70877	0.47388	0.16094	0.387519
0350031	gcp, O-sialoglycoprotein endopeptidase	O	11.7684	0.746423	0.00586222	0.0365322	11.608	-0.774259	0.00218012	0.0218886
0350032	1-acyl glycerol-3-phosphate synthetase component	S	11.6809	0.0630459	0.811723	0.939024	11.5255	-0.0812438	0.74474	0.91603
0350033	Dihydroneopterin aldolase	H	9.70571	-0.231637	0.464732	0.697634	9.56141	0.235244	0.41994	0.696261
0350034	7-cyano-7-deazaguanine synthase	R	10.6874	-0.102999	0.753832	0.904543	10.5057	0.0339971	0.909286	1
0350035	7-carboxy-7-deazaguanine synthase	O	10.1826	-1.02279	0.00224262	0.018998	9.90928	0.76784	0.0106277	0.0640946
0350036	TPR repeat	S	13.6423	-0.559288	0.0450089	0.156258	13.4404	0.448223	0.0523556	0.186746
0350037	Outer membrane protein P6	M	14.6072	-0.591736	0.0355675	0.132619	14.4072	0.48603	0.0584394	0.202238
0350038	Protein TolB	U	13.2224	-0.253239	0.274289	0.511911	12.9403	-0.0176503	0.932494	1
0350039	Cell division and transport-associated protein TolA	M	11.986	0.698614	0.0608384	0.193837	11.9523	-0.470874	0.178076	0.409989
0350040	Biopolymer transport protein ExbD/TolR	U	10.8731	-0.391873	0.134384	0.324933	10.6949	0.328704	0.156658	0.381214
0350041	membrane spanning protein in TolA-TolQ-TolR complex	U	11.8071	-0.36879	0.127519	0.317384	11.653	0.354929	0.100658	0.284739
0350042	4-hydroxybenzoyl-CoA thioesterase family active site	R	11.6348	-0.156251	0.540521	0.753037	11.5889	0.354322	0.141632	0.356601
0350043	Uncharacterized ABC transporter ATP-binding protein YheS	R	12.5221	0.598358	0.00501052	0.0325985	12.3394	-0.670168	0.000572425	0.00721219
0350044	protein of unknown function		6.56626	0.101175	0.831303	0.953086	6.45767	-0.0219856	0.977473	1
0350045	amoC1, conserved membrane protein of unknown function		17.3657	-0.22673	0.494268	0.718754	16.7612	-0.689506	0.0243125	0.111392
0350046	protein of unknown function		13.2319	-0.94389	0.0428605	0.15094	12.795	0.36376	0.204138	0.448386
0350047	amoA1, Ammonia monooxygenase, acetylene-binding		16.8066	-0.576248	0.137647	0.328516	16.2978	-0.147995	0.59832	0.832123
0350048	amoB1, Ammonia monooxygenase		17.9948	-0.577037	0.113157	0.289843	17.4655	-0.188147	0.494359	0.758203
0350049	amoE1, conserved exported protein of unknown function		13.7947	0.987637	0.00170184	0.0159541	13.5146	-1.25555	0.000111162	0.00192346
0360001	protein chain elongation factor EF-Tu, possible GTP-binding factor (duplicate of tufA)	J	13.7666	0.531187	0.127654	0.317477	13.6744	-0.421293	0.1633	0.390618
0360002	30S ribosomal protein S10	J	11.9742	-0.857203	0.000136485	0.00232453	11.7106	0.623134	0.00300847	0.0280417
0360003	50S ribosomal subunit protein L3	J	11.4923	-0.347794	0.189032	0.402968	11.4481	0.552686	0.0197959	0.0974223
0360004	50S ribosomal subunit protein L4 (fragment)	J	11.3422	-0.799683	0.00131434	0.0134876	11.0838	0.575498	0.00939221	0.0596344
0360005	50S ribosomal subunit protein L23	J	12.4601	-0.513042	0.0272444	0.110889	12.2117	0.309584	0.112948	0.30798
0360006	50S ribosomal protein L2	J	14.581	-0.839194	0.0037686	0.0269434	14.3971	0.764259	0.00129083	0.0147854
0360007	30S ribosomal protein S19	J	12.7659	-0.802173	0.00100241	0.0109118	12.5277	0.620787	0.00324116	0.0294013
0360008	50S ribosomal protein L22	J	13.4818	-0.75196	0.00372757	0.0267088	13.2576	0.596888	0.00673349	0.0482468
0360009	30S ribosomal protein S3	J	14.0227	-0.874596	0.00267748	0.0214001	13.7888	0.699256	0.00303679	0.0281443
0360010	50S ribosomal protein L16	J	13.803	-1.08667	0.000428102	0.00580256	13.6612	1.09576	2.68e-06	7.71e-05
0360011	50S ribosomal subunit protein L29	J	11.2865	-1.03391	0.00114224	0.012064	11.1053	0.96778	0.000504384	0.00640922
0360012	30S ribosomal subunit protein S17	J	11.2579	-1.00785	0.000229543	0.00350564	10.9277	0.640871	0.00435471	0.0361374
0360013	50S ribosomal protein L14	J	13.754	-0.75316	0.00482939	0.0316097	13.4133	0.364811	0.103084	0.289829
0360014	50S ribosomal subunit protein L24	J	13.211	-0.893687	0.00239697	0.0198406	12.8953	0.555063	0.00658231	0.0477918
0360015	50S ribosomal protein L5	J	14.2561	-0.839581	0.00592335	0.0366937	14.016	0.652251	0.0067581	0.0482913
0360016	30S ribosomal subunit protein S14	J	13.1778	-0.929975	0.000567068	0.00722379	12.8463	0.559325	0.0142658	0.0770873
0360017	30S ribosomal subunit protein S8	J	13.6898	-0.837771	0.00176181	0.0161898	13.423	0.597676	0.0079354	0.0531149
0360018	50S ribosomal subunit protein L6	J	12.9576	-0.783859	0.00571322	0.0358786	12.7439	0.649662	0.00329656	0.0297056
0360019	50S ribosomal subunit protein L18	J	12.8335	-0.254357	0.279413	0.51673	12.5729	0.0260813	0.89578	0.992223
0360020	30S ribosomal subunit protein S5	J	14.0029	-0.625392	0.0511176	0.171605	13.7972	0.506572	0.0324398	0.1346
0360021	50S ribosomal subunit protein L30	J	10.1053	-0.345428	0.335745	0.578178	9.84101	0.111636	0.704733	0.895115
0360022	preprotein translocase membrane subunit	U	14.5738	-0.406883	0.14092	0.332908	14.436	0.424177	0.066799	0.222107
0360023	infA, translation initiation factor IF-1	J	13.2347	-0.298423	0.315574	0.555799	13.1146	0.35552	0.210475	0.455539
0360024	30S ribosomal protein S13	J	13.2871	-0.589868	0.010321	0.0554946	13.0057	0.319169	0.133667	0.343189
0360025	protein of unknown function		10.9162	-1.10272	7.04122e-05	0.00133169	10.5947	0.754928	0.00173673	0.0186455
0360026	30S ribosomal protein S11	J	12.9873	-1.03628	4.70273e-05	0.000986967	12.7766	0.908656	1.27e-05	0.000296133
0360027	30S ribosomal subunit protein S4	J	14.7364	-0.963457	0.000863595	0.00989181	14.42	0.623711	0.00738249	0.0507721
0360028	protein of unknown function		-2.80916	0.149506	1	1	-2.95184	-0.163804	1	1
0360029	RNA polymerase, alpha subunit	K	15.0849	-0.985773	0.000872298	0.00995644	14.8113	0.732005	0.00194594	0.0202889
0360030	50S ribosomal protein L17	J	13.7809	-1.09706	4.30665e-05	0.000915655	13.3965	0.621623	0.00523703	0.0413496
0360031	Gamma-glutamyltransferase	E	12.8495	-0.617275	0.00541362	0.0345261	12.5202	0.250233	0.230311	0.4849
0360032	TonB-dependent vitamin B12 receptor	H	14.0818	-0.380638	0.139761	0.331855	13.9281	0.366365	0.117225	0.314113
0360033	conserved membrane protein of unknown function	E	12.5809	-0.0922192	0.708251	0.878695	12.36	-0.0566767	0.79282	0.944418
0360034	cobO, Cob(I)yrinic acid a,c-diamide adenosyltransferase	H	12.3143	-0.34801	0.119124	0.300863	12.0528	0.117053	0.572525	0.816376
0360035	conserved exported protein of unknown function		13.3015	-0.0977289	0.718007	0.886741	13.1923	0.172281	0.475965	0.74331
0360036	protein of unknown function		-2.80916	0.149506	1	1	-2.95184	-0.163804	1	1
0360037	haoA3(flagments), exported protein of unknown function		-0.572039	0.623752	1	1	-0.815217	-0.799669	1	1
0370001	transposase		7.31395	-0.380742	0.570784	0.779497	6.85011	-0.246015	0.721847	0.903837
0370002	protein of unknown function		7.63901	1.14313	0.0414598	0.146916	7.32993	-1.46591	0.00467316	0.0376282
0370003	protein of unknown function		6.47815	0.126148	0.761242	0.908408	6.56071	0.332491	0.372914	0.644917
0370004	protein of unknown function		1.67287	0.0170589	1	1	1.82924	0.596309	0.500627	0.763139
0370005	ffh, Signal Recognition Particle (SRP) component with 4.5S RNA (ffs)	U	13.399	0.113277	0.662183	0.851068	13.05	-0.519079	0.0265638	0.118505
0370006	conserved exported protein of unknown function	S	10.3903	-0.396379	0.169815	0.371266	10.2089	0.324958	0.219891	0.469668
0370007	dut, deoxyuridinetriphosphatase	F	9.85686	-0.274996	0.377396	0.616919	9.68281	0.219731	0.438492	0.713207
0370008	dfp, fused 4'-phosphopantothenoylcysteine decarboxylase ; phosphopantothenoylcysteine synthetase, FMN-binding	H	11.7923	0.272062	0.302232	0.538718	11.679	-0.205298	0.410746	0.68839
0370009	protein associated with replication fork, possible DNA repair protein	L	10.3226	1.31712	1.93284e-05	0.000487406	10.9634	0.256901	0.323497	0.58896
0370010	50S ribosomal subunit protein L33	J	11.5499	-0.52029	0.0382792	0.139912	11.2937	0.303106	0.19066	0.427442
0370011	Fatty acid desaturase	I	18.0807	0.79315	0.0166215	0.0761545	17.7057	-1.25005	5.89e-05	0.00111986
0370012	fused DNA polymerase I 5'->3' exonuclease ; 3'->5' polymerase ; 3'->5' exonuclease	L	13.2269	0.0616336	0.778786	0.919228	13.1194	0.0157983	0.941265	1
0370013	conserved protein of unknown function	R	12.0117	-0.158665	0.491289	0.717953	11.9607	0.34904	0.109689	0.302644
0370014	conserved exported protein of unknown function		11.1021	-0.138376	0.579841	0.78691	10.9892	0.205347	0.381957	0.65559
0370015	Homoserine kinase	R	12.0847	-0.227239	0.324811	0.565033	11.9862	0.322403	0.121284	0.321285
0370016	putative transmembrane protein	P	12.7846	-0.270765	0.278164	0.515888	12.4533	-0.0986833	0.636384	0.85473
0370017	Glycosyl transferase, family 4	M	13.5697	0.0408361	0.879358	0.984361	13.1725	-0.54205	0.0122696	0.069932
0370018	epsB, putative tyrosine-protein kinase EpsB	M	12.7933	-0.102923	0.746429	0.901339	12.3296	-0.530724	0.0478488	0.176276
0370019	putative capsule polysaccharide export protein	M	11.5992	0.715028	0.0544216	0.179547	11.2576	-1.10395	0.0019412	0.0202889
0370020	epsP, putative low molecular weight protein-tyrosine-phosphatase EpsP	T	10.6376	0.667912	0.12123	0.30476	10.2738	-1.10165	0.00339976	0.030217
0370021	exported protein of unknown function		15.0065	-0.378905	0.256212	0.489106	14.0507	-1.23997	3.51e-06	9.84e-05
0370022	protein of unknown function		7.47772	-1.21813	0.0171479	0.0780171	7.03274	0.626653	0.198224	0.437761
0370023	putative Polysaccharide biosynthesis protein	R	11.5657	0.3866	0.194137	0.409056	11.3185	-0.587624	0.0422352	0.162018
0370024	conserved membrane protein of unknown function	C	11.7996	0.3465	0.167466	0.368687	11.6344	-0.384525	0.0980663	0.281066
0370025	putative Glycosyl transferase	M	13.0038	0.178397	0.430961	0.665994	12.9154	-0.0620291	0.762015	0.927345
0370026	transposase (fragment)		8.10397	-0.281136	0.439221	0.674888	7.91349	0.192707	0.570096	0.815175
0370027	Group 1 glycosyl transferase	M	11.9877	-0.110357	0.624378	0.821828	11.7576	-0.0580667	0.784947	0.939799
0370028	protein of unknown function		6.31502	-0.548389	0.30083	0.537396	6.09601	0.408317	0.412888	0.689844
0370029	conserved protein of unknown function	R	11.7841	0.0370841	0.875343	0.980879	11.6378	-0.0361833	0.867001	0.977592
0370030	ATP-dependent DNA helicase	K	12.3274	0.240201	0.31427	0.554103	12.1068	-0.387534	0.0713767	0.231725
0370031	RutC family protein in vnfA 5'region	J	10.5723	-0.206117	0.439328	0.674888	10.383	0.120338	0.632435	0.851925
0370032	murA, UDP-N-acetylglucosamine 1-carboxyvinyltransferase	M	12.4701	0.291648	0.168459	0.369373	12.2722	-0.39486	0.0408708	0.158277
0370033	conserved protein of unknown function		15.3378	-0.359878	0.201258	0.419138	15.011	0.000552985	0.998319	1
0370034	argH, Argininosuccinate lyase	E	13.2105	0.567718	0.0227844	0.0980392	13.0182	-0.66067	0.00608059	0.0457874
0370035	conserved protein of unknown function	G	11.3522	0.334698	0.159531	0.359636	11.2068	-0.332889	0.136351	0.348156
0370036	conserved protein of unknown function	R	15.306	0.177889	0.551655	0.76313	14.9351	-0.626662	0.0201858	0.0988923
0370037	protein of unknown function		3.24001	-0.624122	0.427718	0.662398	3.15256	0.752224	0.375105	0.646165
0370038	conserved protein of unknown function		11.5065	0.601678	0.0272814	0.110889	11.8179	0.314089	0.261422	0.519121
0370039	bifunctional 2-octaprenyl-6-methoxy-1,4-benzoquinone methylase and S-adenosylmethionine:2-DMK methyltransferase	H	12.3194	-0.415802	0.0494095	0.168127	11.9941	0.0579932	0.773428	0.933566
0370040	conserved protein of unknown function	S	9.9767	-0.324116	0.294795	0.533281	9.59929	-0.136376	0.645134	0.860022
0370041	SNARE associated protein	S	11.4879	-0.664558	0.00626267	0.0380697	11.1605	0.30276	0.168902	0.400173
0370042	Protein translocase subunit SecF	U	12.5472	-0.509471	0.0407363	0.145461	12.212	0.132909	0.512338	0.771379
0370043	SecYEG protein translocase auxillary subunit	U	13.7314	-0.761168	0.00852589	0.0484026	13.4504	0.493028	0.0340718	0.139944
0370044	protein of unknown function		9.78907	0.0995009	0.752661	0.904056	9.6932	0.00279486	0.993125	1
0370045	Protein translocase subunit yajC (modular protein)	U	14.8931	0.354534	0.211515	0.431385	14.7039	-0.439235	0.0881858	0.263424
0370046	queuine tRNA-ribosyltransferase (tRNA-guanine transglycosylase) (Guanine insertion enzyme)	J	11.7678	0.179871	0.461236	0.694266	11.6261	-0.171497	0.427341	0.702508
0370047	S-adenosylmethionine:tRNA ribosyltransferase-isomerase	J	11.3622	0.522633	0.093344	0.258864	11.3724	-0.208045	0.463972	0.733229
0370048	putative transmembrane protein	P	14.7551	0.945213	0.00179008	0.0162657	14.7286	-0.705438	0.0138024	0.0752871
0370049	T/U mismatch-specific DNA glycosylase	L	12.2701	0.0699619	0.755526	0.905522	12.1489	-0.0214331	0.928378	1
0370050	ApbE family lipoprotein	H	10.8125	-0.0965948	0.735459	0.895713	10.7699	0.304637	0.258761	0.516727
0370051	protein of unknown function		8.06016	0.0876092	0.803719	0.93475	7.91047	-0.0940208	0.782213	0.938944
0370052	gshB, Glutathione synthetase	H	11.844	0.0492906	0.827004	0.950416	11.7045	-0.0351217	0.866061	0.976871
0370053	putative glutamate--cysteine ligase		13.1823	0.0424751	0.847732	0.962205	13.0749	0.0346192	0.872447	0.981302
0370054	putative serB phosphoserine phosphatase protein	E	13.0248	-0.0796424	0.732748	0.893567	12.8163	-0.0433055	0.839596	0.963938
0370055	protein of unknown function		6.13307	-0.882426	0.140027	0.331936	5.76784	0.451413	0.453213	0.725185
0370056	Fatty acid desaturase	I	12.3998	-0.560595	0.0106287	0.0566805	12.148	0.350275	0.0814268	0.25103
0370057	Protein SphX	P	13.4952	0.159872	0.529946	0.744789	13.1997	-0.457407	0.0353613	0.144148
0370058	glmM, phosphoglucosamine mutase	G	13.2098	0.0971091	0.677001	0.860197	12.9178	-0.388493	0.0650126	0.217896
0370059	folP, 7,8-dihydropteroate synthase	H	11.9632	-0.2088	0.393733	0.633126	11.642	-0.139954	0.516742	0.773567
0370060	ftsH, cell division protein	O	17.6499	1.01261	0.00232638	0.0194543	17.1549	-1.70994	7.39e-08	3.08e-06
0370061	23S rRNA methyltransferase	J	12.3042	0.358012	0.14	0.331936	12.0588	-0.556051	0.0147993	0.0785352
0370062	conserved protein of unknown function	J	12.3249	-0.285509	0.216761	0.438238	12.1632	0.252112	0.255614	0.514099
0370063	greA, transcription elongation factor	K	12.0998	-0.418638	0.0704156	0.21582	11.9672	0.445261	0.0441414	0.167944
0370064	carB, carbamoyl-phosphate synthase, large subunit	E	14.8593	-0.328815	0.208834	0.427808	14.7377	0.378608	0.104743	0.292975
0370065	carA, carbamoyl-phosphate synthase, small chain	E	13.9452	-0.287876	0.259351	0.492797	13.8856	0.462079	0.0455014	0.171117
0370066	protein of unknown function		4.66847	0.00237088	1	1	4.48402	-0.0787127	0.933742	1
0370067	conserved protein of unknown function		13.673	0.78454	0.00260299	0.0210656	13.5208	-0.796263	0.000516321	0.00653538
0370068	conserved protein of unknown function	I	12.5154	0.187998	0.415539	0.65365	12.4458	-0.0335623	0.876211	0.983872
0370069	conserved protein of unknown function		13.0119	0.428898	0.0510603	0.171605	12.8523	-0.455415	0.0257181	0.115841
0370070	N-acetylneuraminate synthase	M	11.8084	-0.333434	0.154314	0.353013	11.5415	0.0931644	0.653195	0.865873
0370071	Phosphatase kdsC	M	11.639	-0.0771159	0.767785	0.914539	11.3504	-0.205834	0.413334	0.690233
0370072	Heat shock protein DnaJ domain-containing protein	L	12.2747	0.00911492	0.965832	1	12.0668	-0.132248	0.493646	0.758047
0370073	putative Glycosyl transferase group 1	M	12.3046	-0.0658772	0.795888	0.930817	12.132	0.0151958	0.944769	1
0370074	fur, DNA-binding transcriptional dual regulator of siderophore biosynthesis and transport	P	11.7392	-0.431067	0.0791818	0.232611	11.635	0.515548	0.0214606	0.103119
0370075	bamE, Outer membrane protein assembly factor BamE	J	12.1728	-0.395921	0.0791734	0.232611	12.0793	0.500682	0.015728	0.0823883
0370076	dapB, dihydrodipicolinate reductase	E	11.2604	-0.835627	0.00100296	0.0109118	11.03	0.668289	0.00401103	0.0343365
0370077	apaH, Bis(5'-nucleosyl)-tetraphosphatase, symmetrical	T	10.7933	-0.685474	0.0113771	0.0589036	10.4952	0.382395	0.127786	0.333349
0370078	PfkB domain protein	G	13.5326	-0.698493	0.00955989	0.0526198	13.2819	0.490322	0.0314492	0.132176
0370079	gcvPB, putative glycine dehydrogenase (decarboxylating) subunit 2	E	15.0011	-0.601928	0.0321229	0.124104	14.7355	0.364167	0.149731	0.369837
0370080	lipid hydroperoxide peroxidase	O	13.0914	-0.477713	0.0540873	0.178807	12.8131	0.214922	0.363924	0.636402
0370081	gcvPA, putative glycine dehydrogenase (decarboxylating) subunit 1	E	14.3396	-0.428458	0.112616	0.289368	14.2214	0.485792	0.050762	0.183477
0370082	gcvH, glycine cleavage complex lipoylprotein	E	13.3227	-0.367088	0.149055	0.344616	13.1831	0.382251	0.111375	0.304968
0370083	gcvT, aminomethyltransferase, tetrahydrofolate-dependent, subunit (T protein) of glycine cleavage complex	E	13.7835	-0.511706	0.0746268	0.224156	13.7753	0.789622	0.0026855	0.0254692
0370084	conserved protein of unknown function		8.82051	-0.728172	0.0953519	0.262399	8.63449	0.646603	0.0952916	0.276032
0370085	protein of unknown function		10.8459	-0.783474	0.0523011	0.174595	10.6352	0.649826	0.0382204	0.151342
0370086	Teichoic acid translocation permease protein TagG	G	11.4027	0.886333	0.00944226	0.0521042	11.2748	-0.84773	0.0105053	0.0636608
0370087	metR, HTH-type transcriptional regulator MetR	K	11.0248	0.354987	0.189953	0.404143	10.8486	-0.416136	0.0729002	0.234333
0370088	metE, 5-methyltetrahydropteroyltriglutamate-homocysteine S-methyltransferase	E	16.6959	-1.75143	1.96723e-07	9.99908e-06	16.3762	1.40578	2.22e-07	8.72e-06
0370089	Transcriptional regulator AbrB family	K	10.8483	0.47307	0.0847705	0.242717	10.8661	-0.145967	0.565058	0.810058
0370090	PIN (PilT N terminus) domain protein		12.205	0.253915	0.303755	0.540053	12.1211	-0.129802	0.591341	0.827539
0370091	conserved protein of unknown function		12.4485	0.658456	0.00690128	0.0413442	12.3666	-0.530609	0.0112557	0.0663313
0370092	conserved protein of unknown function	R	13.1069	0.445028	0.0435626	0.152457	12.9977	-0.370227	0.079986	0.248041
0370093	protein of unknown function		6.81979	-0.527287	0.181057	0.39031	6.71201	0.604666	0.132087	0.339668
0370094	transposase (fragment)		5.93781	0.421466	0.416232	0.654051	5.76866	-0.465903	0.370683	0.642841
0370095	Oxidoreductase, 2OG-Fe(II) oxygenase family protein	L	9.75664	0.0867985	0.801356	0.934499	9.61514	-0.0776084	0.80956	0.950146
0370096	Prolyl 4-hydroxylase, alpha subunit	S	10.4946	0.398249	0.147976	0.343588	10.3547	-0.383874	0.128585	0.335166
0370097	Transcriptional regulator, AraC family	L	10.9881	0.583948	0.021514	0.0943195	10.7177	-0.832749	0.000574226	0.00721219
0370098	protein of unknown function		4.58992	-0.230538	0.750583	0.903978	4.05043	-0.548103	0.48875	0.753509
0370099	protein of unknown function	Q	7.38519	-0.306809	0.417395	0.654361	7.01291	-0.146047	0.708229	0.896447
0370100	conserved exported protein of unknown function		11.9529	0.0278883	0.91229	1	11.7564	-0.129656	0.586869	0.824303
0370101	conserved protein of unknown function		9.70238	-0.480979	0.15767	0.357671	9.29447	-0.0442298	0.889025	0.98903
0370102	Ferroxidase	P	13.1912	0.936646	0.0153987	0.0725743	12.5512	-1.92464	2.96e-13	4.82e-11
0370103	hlyU, Transcriptional activator HlyU	K	11.2924	1.29924	0.00226331	0.0190247	10.8699	-1.85281	1.93e-13	3.31e-11
0370104	conserved exported protein of unknown function		14.2879	1.20333	0.000296103	0.00428099	13.8275	-1.83084	5.82e-11	4.74e-09
0370105	Di-heme cytochrome c peroxidase	P	15.0328	1.50541	1.35481e-05	0.000370353	14.5443	-2.1895	1.07e-12	1.58e-10
0370106	protein of unknown function		7.07284	-0.884333	0.0287759	0.115281	6.82822	0.687199	0.0955801	0.276375
0370107	protein of unknown function	H	10.5804	0.672406	0.0557081	0.182312	10.1106	-1.3229	7.89e-06	0.000198926
0370108	protein of unknown function	H	10.3624	1.07333	0.00342685	0.0254054	9.72867	-2.04657	5.38e-11	4.49e-09
0370109	protein of unknown function		3.83084	0.59649	0.496002	0.720309	3.46472	-1.02332	0.278356	0.539948
0370110	conserved protein of unknown function	P	13.6401	1.47882	4.75668e-05	0.000991889	12.9954	-2.47514	2.58e-14	5.99e-12
0370111	putative peroxiredoxin	O	14.4453	1.60919	6.73624e-06	0.0001973	13.926	-2.35537	1.72e-12	2.23e-10
0370112	protein of unknown function		5.95612	0.331077	0.468182	0.700872	5.91223	-0.124689	0.784317	0.939799
0370113	Phosphoadenosine phosphosulfate reductase	E	10.1699	0.0230278	0.939498	1	9.99709	-0.076663	0.781225	0.938466
0370114	protein of unknown function		7.8856	0.0693059	0.86274	0.971771	7.64282	-0.263809	0.491174	0.755813
0370115	ATPases of the AAA+ class (modular protein)		15.6032	0.951444	0.00449016	0.0302412	14.6115	-2.64201	9.26e-16	3.16e-13
0370116	transposase (fragment)	L	10.7117	-0.278551	0.365929	0.606401	10.5449	0.238178	0.373311	0.645261
0370117	protein of unknown function	G	7.57474	-0.167631	0.679918	0.861954	7.55973	0.434076	0.242033	0.499797
0370118	Esterase/lipase/thioesterase family active site protein	R	11.3511	0.357314	0.132125	0.322676	11.3299	-0.106721	0.63519	0.853831
0370119	conserved membrane protein of unknown function		11.9388	0.414961	0.0628585	0.19833	11.8889	-0.222435	0.273951	0.534911
0370120	protein of unknown function		6.31395	-0.31074	0.478565	0.710207	6.42419	0.828006	0.0474177	0.175483
0370121	gtaB, UTP--glucose-1-phosphate uridylyltransferase	M	12.3391	0.314491	0.154314	0.353013	12.2413	-0.218026	0.297619	0.559778
0370122	protein of unknown function		5.63261	-0.857607	0.198702	0.415945	5.43343	0.762803	0.270349	0.529927
0370123	aprF, Alkaline protease secretion protein AprF	M	12.4575	0.277083	0.202326	0.419925	12.28	-0.339662	0.0870721	0.262178
0370124	aprE, Alkaline protease secretion protein AprE	M	11.9059	-0.0515098	0.847681	0.962205	11.7611	0.0558298	0.820613	0.955082
0370125	aprD, Alkaline protease secretion ATP-binding protein AprD	R	12.3818	0.202911	0.48517	0.714892	12.3127	-0.0462694	0.86841	0.978503
0370126	NAD-dependent epimerase/dehydratase	G	12.4251	-0.195083	0.372407	0.612809	12.3796	0.397351	0.0499305	0.181075
0370127	Glycosyl transferase family 2	R	12.1755	-0.355401	0.109781	0.284905	12.1833	0.662287	0.0025897	0.0248504
0370128	dnaA, chromosomal replication initiator protein DnaA, DNA-binding transcriptional dual regulator	L	12.3379	-0.395061	0.0779372	0.230208	12.2171	0.445172	0.0249478	0.113667
0370129	dnaN, DNA polymerase III subunit beta	L	12.3387	-0.473811	0.0375	0.13747	12.2107	0.509817	0.00968529	0.0607057
0370130	gyrB, DNA gyrase, subunit B	L	14.4215	-0.651092	0.0219521	0.0957898	14.159	0.419408	0.0698884	0.228719
0370131	conserved membrane protein of unknown function	S	11.7682	-0.0336696	0.888814	0.990854	11.3689	-0.47229	0.0382427	0.151342
0370132	putative K(+)/H(+) antiporter subunit A/B	C	13.5637	-0.222583	0.374661	0.615853	13.2792	-0.0532934	0.812717	0.952166
0370133	putative K(+)/H(+) antiporter subunit C	P	10.0375	-0.597346	0.0584012	0.187356	9.70326	0.222185	0.444503	0.718457
0370134	putative K(+)/H(+) antiporter subunit D	C	12.3037	-0.057538	0.817689	0.943151	11.9223	-0.410914	0.0850034	0.257955
0370135	Cation antiporter	P	10.4539	-0.583538	0.0327885	0.125631	10.0736	0.11608	0.658976	0.868929
0370136	putative K(+)/H(+) antiporter subunit F	P	8.79781	-0.74116	0.0403465	0.144545	8.24661	-0.0668249	0.84848	0.969479
0370137	Na+/H+ antiporter subunit	P	10.2012	-0.705217	0.0227128	0.097893	9.66513	-0.0732007	0.805064	0.949682
0370138	putative 16S pseudouridylate synthase	J	11.162	-0.478793	0.053222	0.176664	10.793	0.0336223	0.88442	0.987309
0370139	conserved exported protein of unknown function		14.4001	-0.4598	0.206572	0.424497	14.5374	1.02875	2.06e-05	0.000447389
0370140	protein of unknown function		11.2079	-0.577959	0.117524	0.298444	11.5291	1.51622	1.85e-10	1.43e-08
0370141	conserved membrane protein of unknown function		10.0491	0.114053	0.750007	0.903619	9.89064	-0.136992	0.682724	0.886587
0370142	hypE, carbamoyl phosphate phosphatase, hydrogenase 3 maturation protein	O	11.3059	0.562432	0.0272321	0.110889	11.1615	-0.556991	0.0193687	0.0958622
0370143	hypD, protein required for maturation of hydrogenases	O	11.9068	0.437487	0.0549255	0.180477	11.7981	-0.361326	0.0825023	0.25295
0370144	hypC, Hydrogenase expression/formation protein HypC	O	9.54803	0.180709	0.591134	0.796506	9.44133	-0.10049	0.737997	0.911439
0370145	hypF, Carbamoyltransferase HypF	O	12.5851	0.734941	0.00162624	0.0156052	12.5145	-0.582909	0.00752506	0.0511045
0370146	protein of unknown function	L	8.85053	-0.0120893	0.97533	1	8.95767	0.52279	0.159732	0.386613
0370147	protein of unknown function		7.79798	-0.139406	0.733116	0.893567	7.74746	0.330329	0.358222	0.629264
0370148	conserved exported protein of unknown function	O	12.1259	0.213999	0.359421	0.60082	11.9827	-0.208187	0.322261	0.58896
0370149	conserved exported protein of unknown function		11.992	0.392292	0.0977855	0.266412	11.8489	-0.384293	0.0632594	0.214357
0370150	conserved protein of unknown function		13.0704	0.656103	0.00361996	0.0264623	12.926	-0.6526	0.00264214	0.0252567
0370151	Succinylglutamate desuccinylase/aspartoacylase		12.3051	0.41281	0.0776874	0.229952	12.3172	-0.0964187	0.645611	0.860022
0370152	conserved exported protein of unknown function		15.8262	0.0871892	0.756084	0.905522	15.7164	-0.0132847	0.957908	1
0370153	protein of unknown function		3.57622	0.441387	0.673896	0.857998	3.574	-0.150128	0.920358	1
0370154	protein of unknown function		5.8047	0.0574936	0.917735	1	5.70097	0.0301043	0.963384	1
0370155	protein of unknown function	L	10.0092	0.433788	0.161176	0.362449	9.85958	-0.440827	0.111842	0.305732
0370156	transposase (fragment)	L	10.628	0.444362	0.111478	0.287579	10.3716	-0.666066	0.00809964	0.0538817
0370157	transposase (fragment)		8.61212	0.679758	0.073079	0.220935	8.3549	-0.902306	0.00695504	0.0487602
0380001	transposase	L	11.8583	1.16975	0.000961836	0.0106787	11.8153	-0.961663	0.00413255	0.0350083
0380002	putative insertion sequence ATP-binding protein y4pL	L	10.3079	-0.000877309	0.998611	1	10.2194	0.118105	0.738464	0.911439
0380003	transposase (fragment)		10.4649	0.0108204	0.97079	1	10.1747	-0.298014	0.245644	0.505108
0380004	conserved protein of unknown function		9.99914	-0.0723635	0.823154	0.947759	9.80113	-0.0301198	0.922432	1
0380005	exported protein of unknown function		10.7353	0.486841	0.0747953	0.224455	10.6252	-0.413737	0.0913419	0.269223
0380006	int, Integrase/recombinase	L	10.9707	1.3154	2.21315e-06	7.9993e-05	10.9796	-1.00385	9.95e-05	0.00174933
0380007	conserved protein of unknown function	S	9.83788	0.327559	0.299474	0.536456	9.68812	-0.335928	0.250479	0.510531
0380008	Virulence transcriptional regulatory protein PhoP (modular protein)	K	12.0273	0.00495381	0.982623	1	12.012	0.257615	0.191385	0.428772
0380009	conserved protein of unknown function		11.5909	0.046174	0.841627	0.958282	11.477	0.0195365	0.927291	1
0380010	conserved protein of unknown function		11.455	-0.610197	0.0125409	0.0633469	11.3301	0.654052	0.00789462	0.0529509
0380011	conserved protein of unknown function		11.8257	-0.330403	0.240297	0.470329	11.8771	0.724964	0.00662172	0.0477918
0380012	cbbO, von Willebrand factor type A domain	P	15.6226	0.0898235	0.788024	0.92637	15.8869	0.731916	0.0191486	0.095406
0380013	cbbQ, Protein CbbQ	R	14.255	0.0730011	0.831497	0.953086	14.5586	0.828057	0.0107205	0.0644617
0380014	cbbS, Ribulose bisphosphate carboxylase small chain		15.7637	-0.511055	0.143351	0.336677	16.0415	1.36386	9.63e-05	0.00171241
0380015	cbbL, Ribulose bisphosphate carboxylase large chain	G	17.8793	-0.257783	0.455704	0.689882	18.0368	0.866613	0.00957368	0.0604722
0380016	RuBisCO operon transcriptional regulator	K	10.4943	0.657753	0.026078	0.107928	10.4624	-0.428891	0.0949924	0.27541
0380017	cheY, chemotaxis regulator transmitting signal to flagellar motor component	T	9.73938	1.29668	0.00034332	0.00485574	10.2807	0.076742	0.782058	0.938944
0380018	protein of unknown function		6.84365	0.715168	0.108174	0.28287	7.07888	0.0499125	0.898695	0.99375
0380019	conserved protein of unknown function	L	12.617	1.301	0.000145964	0.0024602	12.6054	-1.03228	0.000139926	0.00232235
0380020	Smr domain	S	11.0558	-0.416777	0.0882688	0.249036	10.6991	-0.00460349	0.984272	1
0380021	thioredoxin reductase, FAD/NAD(P)-binding	O	12.6857	0.131402	0.547863	0.759856	12.4556	-0.298132	0.135922	0.347879
0380022	Intradiol ring-cleavage dioxygenase	Q	12.5035	0.896323	0.000220546	0.00342348	12.2599	-1.09239	3.53e-07	1.32e-05
0380023	Uncharacterized ABC transporter ATP-binding protein HI_1087	Q	11.2042	0.490294	0.0450061	0.156258	11.1626	-0.280965	0.202984	0.446455
0380024	dapE, N-succinyl-diaminopimelate deacylase	E	12.424	0.169309	0.423587	0.659134	12.2939	-0.135781	0.496142	0.759149
0380025	conserved protein of unknown function		12.5162	-0.123572	0.575128	0.783783	12.2216	-0.171939	0.397122	0.672836
0380026	birA, BirA_ligase: biotin--acetyl-CoA-carboxylase ligase	H	11.3739	0.518721	0.0320696	0.124046	11.155	-0.664446	0.00351379	0.0309509
0380027	coaX, Type III pantothenate kinase	K	10.9605	0.0605765	0.810814	0.938443	10.7395	-0.210857	0.368298	0.640174
0380028	engB, putative GTP-binding protein EngB	R	11.5803	-0.0390717	0.86641	0.974561	11.4833	0.137555	0.519321	0.774222
0380029	hemB, Delta-aminolevulinic acid dehydratase	H	12.8284	-0.330688	0.137324	0.328137	12.5415	0.050053	0.808385	0.950146
0380030	protein of unknown function		7.80442	-0.815582	0.0241797	0.102196	7.51565	0.531571	0.139177	0.353305
0380031	mrcA, Penicillin-binding protein 1A [Includes: Penicillin-insensitive transglycosylase ; Penicillin-sensitive transpeptidase]	M	13.7064	0.165343	0.510197	0.731934	13.5616	-0.162178	0.472781	0.740115
0380032	putative type 4 fimbrial biogenesis protein PilM	N	12.1064	2.41711	4.58371e-10	9.31925e-08	13.035	-0.267175	0.544309	0.795813
0380033	putative type 4 fimbrial biogenesis protein PilN	N	10.7806	2.22041	2.19942e-09	3.40701e-07	11.5814	-0.325643	0.408942	0.687567
0380034	putative fimbrial type-4 assembly membrane transmembrane protein	N	11.0865	1.91634	6.27561e-07	2.61725e-05	11.8238	-0.148986	0.70206	0.895115
0380035	Pilus assembly protein, PilQ	N	11.0911	1.67351	1.09619e-06	4.29625e-05	11.7793	-0.00376977	0.992145	1
0380036	Type IV pilus secretin PilQ	U	13.405	1.65484	4.18781e-07	1.85333e-05	13.9819	-0.208291	0.597492	0.831327
0380037	putative rRNA methylase	J	9.79036	0.413538	0.193688	0.408869	9.81781	-0.0671592	0.821943	0.955868
0380038	conserved protein of unknown function	R	10.1059	-0.020786	0.950919	1	10.1018	0.305057	0.298462	0.560888
0380039	bioB, biotin synthase	H	14.3391	0.315896	0.267847	0.503644	14.2668	-0.167554	0.482347	0.747852
0380040	bioF, 8-amino-7-oxononanoate synthase	H	12.2746	0.0895586	0.709379	0.879089	12.2584	0.170644	0.384044	0.656143
0380041	bioH, Pimeloyl-[acyl-carrier protein] methyl ester esterase	R	10.993	-0.0284693	0.912598	1	10.9927	0.320712	0.150809	0.371134
0380042	bioC, Malonyl-[acyl-carrier protein] O-methyltransferase	Q	11.43	-0.0873268	0.726978	0.891466	11.3792	0.279279	0.2114	0.457237
0380043	bioD, dethiobiotin synthetase	H	11.9677	-0.000729194	0.998169	1	11.8048	-0.0327267	0.876804	0.983872
0380044	putative proline iminopeptidase	R	12.326	-0.234793	0.274667	0.512083	12.2397	0.35452	0.075034	0.2379
0380045	conserved protein of unknown function		11.4286	0.848304	0.00126767	0.0131457	11.5286	-0.354759	0.179435	0.411348
0380046	Patatin	R	12.6149	0.438431	0.0450993	0.156405	12.5729	-0.229391	0.303751	0.567549
0380047	conserved protein of unknown function	O	9.37318	-0.75845	0.0262788	0.108081	9.17368	0.652644	0.0468253	0.174282
0380048	lysC, Aspartokinase	E	13.6883	-0.00525124	0.986069	1	13.4809	-0.11588	0.64026	0.857482
0380049	Peptidoglycan-binding domain 1 protein	M	14.3451	0.210311	0.456719	0.690705	14.0851	-0.437884	0.0876728	0.262857
0380050	Multiple resistance and pH regulation protein F	P	7.73844	-0.672952	0.0704582	0.21582	7.4416	0.370714	0.285101	0.54879
0380051	Monovalent cation/proton antiporter, MnhG/PhaG subunit	P	7.62781	-0.34681	0.399137	0.637717	7.40417	0.193931	0.621616	0.846782
0380052	conserved membrane protein of unknown function	P	7.40907	-0.346647	0.385011	0.623416	7.29041	0.403363	0.278277	0.539948
0380053	conserved membrane protein of unknown function	P	10.1808	0.13726	0.661015	0.851068	10.1326	0.0587607	0.831915	0.959376
0380054	NADH-ubiquinone oxidoreductase, chain 4L	P	8.71179	-0.62415	0.0728171	0.220348	8.44034	0.375205	0.253644	0.513211
0380055	NADH/Ubiquinone/plastoquinone (Complex I)	C	11.2159	0.597972	0.0837297	0.241038	11.0991	-0.536816	0.105329	0.294107
0380056	NADH dehydrogenase (Quinone)	C	10.7178	0.579223	0.069205	0.212984	10.6166	-0.488312	0.0967401	0.278738
0380057	NADH/Ubiquinone/plastoquinone (Complex I)	C	11.6315	0.485075	0.0725156	0.21964	11.4531	-0.548814	0.0329658	0.13632
0380058	protein of unknown function		5.32561	-0.0509189	0.934492	1	4.9587	-0.391401	0.421391	0.696891
0380059	conserved exported protein of unknown function		11.9762	0.0282969	0.908097	0.998656	12.1462	0.604992	0.00425959	0.0355748
0380060	protein of unknown function		6.79698	-0.276216	0.520454	0.739805	6.60307	0.178206	0.655665	0.866319
0380061	putative Potassium uptake protein KtrA	P	11.147	-0.130574	0.61618	0.817469	11.005	0.140422	0.560845	0.808214
0380062	ktrB, Ktr system potassium uptake protein B	P	11.6866	-0.13186	0.585913	0.791103	11.435	-0.0780906	0.742566	0.914295
0380063	conserved protein of unknown function	S	9.29352	0.116561	0.731214	0.893217	9.02429	-0.364189	0.25962	0.517072
0380064	crcB, conserved hypothetical protein; putative inner membrane protein associated with chromosome condensation	D	10.5643	-0.0247012	0.92939	1	10.308	-0.19607	0.433885	0.70777
0380065	putative conserved flavoprotein	R	12.6466	-0.102634	0.684424	0.863996	12.2279	-0.443239	0.0395498	0.154811
0380066	exported protein of unknown function	C	13.1788	-0.0888072	0.697565	0.871804	12.9088	-0.160087	0.459041	0.728776
0380067	conserved exported protein of unknown function	R	10.8723	0.50769	0.0650873	0.203144	10.4951	-0.968532	0.000148797	0.00243235
0380068	protein of unknown function	S	12.7795	0.430438	0.103767	0.276458	12.4456	-0.804626	0.000172538	0.00268549
0380069	mnxG, putative multicopper oxidase		15.5104	0.536402	0.0765797	0.227826	15.0199	-1.22484	6.43e-07	2.32e-05
0380070	protein of unknown function		12.4599	0.596655	0.0290746	0.116049	11.8983	-1.42789	6.25e-10	4.15e-08
0380071	protein of unknown function	L	8.43865	-0.090033	0.802802	0.934686	8.6102	0.726358	0.03065	0.129993
0380072	protein of unknown function		9.95335	-0.0931364	0.777948	0.919228	9.79593	0.0692311	0.827001	0.958743
0380073	transposase (fragment)	L	11.708	0.119587	0.607831	0.811024	11.555	-0.134303	0.552291	0.801696
0380074	Regulator of nucleoside diphosphate kinase	K	12.3329	0.159319	0.48586	0.715159	12.1901	-0.152418	0.455527	0.726947
0380075	protein of unknown function		6.81913	-0.234963	0.62997	0.825995	6.68874	0.273653	0.577967	0.819942
0380076	protein of unknown function		9.17844	0.188519	0.663742	0.851737	9.0086	-0.228039	0.586055	0.823684
0380077	protein of unknown function		6.50854	0.508662	0.245747	0.476653	6.17701	-0.87538	0.0470716	0.1746
0380078	conserved exported protein of unknown function		12.644	0.243399	0.253407	0.487195	12.4988	-0.240973	0.224501	0.477321
0380079	Membrane protein		11.2795	0.266396	0.293728	0.532926	11.0629	-0.406453	0.0833723	0.254566
0380080	Exporter of the RND superfamily	R	12.2178	0.63609	0.00292641	0.0226657	12.1533	-0.47313	0.0159506	0.0830196
0380081	protein of unknown function	L	8.96921	0.36136	0.332844	0.57562	8.82305	-0.361133	0.254194	0.513211
0380082	protein of unknown function		1.61492	-1.03265	0.290674	0.529489	1.15393	0.406757	0.807989	0.950146
0380083	cysG, fused siroheme synthase 1,3-dimethyluroporphyriongen III dehydrogenase and siroheme ferrochelatase ; uroporphyrinogen methyltransferase	H	12.4054	0.746939	0.000797594	0.00935967	12.4043	-0.456388	0.0181249	0.0916958
0380084	protein of unknown function		7.51797	1.42255	0.000309237	0.00441205	8.15962	0.155527	0.715838	0.901715
0380085	protein of unknown function		8.8473	-0.527973	0.17004	0.371433	9.00073	1.13209	0.00509568	0.0404298
0380086	fused putative transporter subunits of ABC superfamily: ATP-binding components	R	13.7335	-0.301628	0.23574	0.465773	13.5655	0.257542	0.280143	0.542766
0380087	FKBP-type peptidyl-prolyl cis-trans isomerase SlyD	O	12.5731	-0.669408	0.00316426	0.0240498	12.0104	-0.163111	0.427624	0.702508
0380088	ribonuclease HII, degrades RNA of DNA-RNA hybrids	L	11.377	0.220939	0.372432	0.612809	10.9137	-0.855365	0.000237773	0.00353185
0380089	fabZ, (3R)-hydroxymyristol acyl carrier protein dehydratase	I	11.108	-0.965103	0.000149743	0.00249803	10.7095	0.461749	0.0421991	0.162018
0380090	putative transmembrane protein	M	10.8153	-0.191178	0.510306	0.731934	10.5841	0.0222475	0.933867	1
0380091	bamA, Outer membrane protein assembly factor BamA	M	13.4886	-0.183591	0.530487	0.744789	13.2535	0.00684882	0.979058	1
0380092	zinc metallopeptidase	M	12.7482	-0.333315	0.175322	0.381487	12.5488	0.227681	0.255706	0.514099
0380093	dxr, 1-deoxy-D-xylulose 5-phosphate reductoisomerase	I	13.2447	-0.469443	0.0491343	0.167652	12.9652	0.202688	0.342868	0.612493
0380094	cdsA, Phosphatidate cytidylyltransferase	I	11.5069	-0.810499	0.00214028	0.0184189	11.2477	0.586251	0.0134623	0.0740996
0380095	ispU, undecaprenyl pyrophosphate synthase	I	13.0865	-1.04644	2.10058e-06	7.76499e-05	12.8423	0.851033	3.33e-05	0.00066794
0380096	frr, ribosome recycling factor	J	12.1197	-0.994751	1.2536e-05	0.000348544	11.9618	0.97277	3.17e-06	8.98e-05
0380097	uridylate kinase	F	12.7119	-0.796013	0.0029394	0.0226707	12.6556	0.976362	4.63e-06	0.000126471
0380098	protein chain elongation factor EF-Ts	J	13.411	-0.491232	0.0954251	0.262399	13.3069	0.576063	0.0135415	0.0742839
0380099	30S ribosomal subunit protein S2	J	13.2946	-0.538566	0.0752469	0.225394	13.1949	0.631618	0.0113802	0.0668228
0380100	btr, Transcriptional regulatory protein btr	T	11.9067	-0.265721	0.252305	0.485938	11.8145	0.373527	0.0803565	0.248715
0380101	Cytochrome c, class I (fragment)	C	10.1032	-0.0271872	0.939809	1	9.92256	-0.0414839	0.888345	0.988976
0380102	conserved exported protein of unknown function	P	12.3139	0.912286	0.000858506	0.00986827	12.2783	-0.689629	0.00763071	0.0514585
0380103	conserved membrane protein of unknown function	P	11.8624	0.433353	0.0622062	0.197278	11.815	-0.234862	0.268542	0.527835
0380104	conserved hypothetical protein	R	12.7842	-0.270164	0.24984	0.482332	12.7567	0.505875	0.0211846	0.102245
0380105	conserved hypothetical protein	J	12.1606	-0.477513	0.0428737	0.15094	12.0867	0.623152	0.00164035	0.0179665
0380106	putative integral membrane transmembrane protein	R	10.9771	-0.614412	0.0118631	0.0604123	10.8551	0.663507	0.00324472	0.0294013
0380107	Tryptophan--tRNA ligase	J	13.1688	-0.448779	0.0473416	0.162279	13.0347	0.473509	0.0245347	0.112252
0380108	Segregation and condensation protein A	S	12.003	-0.393198	0.0789117	0.232417	11.8667	0.412677	0.0491457	0.179162
0380109	Segregation and condensation protein B homolog	K	10.8022	-0.660419	0.0171144	0.0780171	10.6675	0.685382	0.00550291	0.0427231
0380110	icd, isocitrate dehydrogenase, specific for NADP+; e14 prophage	C	13.7095	-0.970094	0.000461213	0.00617417	13.3923	0.629136	0.00556326	0.0430888
0380111	cspE, DNA-binding transcriptional repressor	K	17.2535	-0.191079	0.521643	0.74006	17.0466	0.0721128	0.777001	0.935874
0380112	protein of unknown function		10.8418	0.165501	0.567535	0.7775	10.9395	0.325468	0.214773	0.461769
0380113	clpS, regulatory protein for ClpA substrate specificity	S	11.4239	1.01287	0.00139015	0.0139143	11.4219	-0.724732	0.0104305	0.0635398
0380114	clpA, ATPase and specificity subunit of ClpA-ClpP ATP-dependent serine protease, chaperone activity	O	15.6146	1.13169	0.00059493	0.00747223	15.4555	-1.15716	0.000134863	0.00226139
0380115	orotate phosphoribosyltransferase	F	11.7314	-0.0580671	0.815949	0.941569	11.4946	-0.122537	0.581671	0.821084
0380116	conserved protein of unknown function	S	12.6306	-0.308743	0.206403	0.424417	12.5338	0.407205	0.0867682	0.261591
0380117	efp, Elongation factor P	J	11.9621	0.199039	0.461239	0.694266	11.943	0.0524278	0.830787	0.959376
0380118	protein of unknown function		5.24598	-1.61372	0.00303999	0.0232138	4.89576	1.21221	0.0177825	0.0906684
0380119	protein of unknown function		6.24276	0.0154422	0.975175	1	6.05706	-0.094804	0.831549	0.959376
0380120	protein of unknown function		5.93349	1.21302	0.0108548	0.0571369	5.59506	-1.59737	0.000372397	0.00498522
0380121	protein of unknown function		3.86571	-0.169226	0.855053	0.966404	2.67868	-1.91704	0.00737153	0.0507721
0380122	protein of unknown function		9.03694	1.90182	4.39459e-06	0.000137458	8.37795	-2.92731	1.36e-12	1.84e-10
0380123	conserved exported protein of unknown function	P	14.9663	-0.279608	0.327559	0.568739	14.4935	-0.372369	0.229673	0.484722
0380124	Iron transport system permease protein	P	13.045	-0.521876	0.0235642	0.100202	12.5505	-0.173789	0.529192	0.784229
0380125	putative iron transport system ATP-binding protein	E	12.4088	-0.56069	0.0103853	0.055748	11.8979	-0.167771	0.503615	0.763634
0380126	mltB, Membrane-bound lytic murein transglycosylase B	M	13.2446	-0.083525	0.723919	0.890324	12.8282	-0.458239	0.0381838	0.151342
0380127	thioredoxin 1	C	12.4197	-1.61499	3.01489e-10	6.5383e-08	11.9784	1.0236	5.22e-06	0.000138126
0380128	transcription termination factor	K	13.392	-1.6623	3.85411e-06	0.000121723	12.9155	1.00208	1.97e-06	6.22e-05
0380129	fdfT, Squalene and phytoene synthases	I	12.1418	-0.606987	0.0109442	0.0573295	11.8501	0.317277	0.151035	0.371134
0380130	lysA, Diaminopimelate decarboxylase	E	12.7751	-0.268223	0.23868	0.468387	12.5696	0.15062	0.468685	0.736181
0380131	putative lipoprotein		10.8676	-0.666104	0.00881049	0.0493254	10.6197	0.464679	0.0449589	0.169665
0380132	Mammalian cell entry related domain protein	Q	12.1981	-0.250026	0.256134	0.489106	12.0508	0.24818	0.209605	0.455539
0380133	inositol monophosphatase	G	12.3697	-0.502818	0.0178531	0.0805496	12.2103	0.476508	0.0144908	0.0779576
0380134	putative methyltransferase	J	11.4066	-0.200895	0.408179	0.64866	11.3374	0.35504	0.10998	0.303191
0380135	argJ, Arginine biosynthesis bifunctional protein ArgJ [Includes: Glutamate N-acetyltransferase ; Amino-acid acetyltransferase]	E	12.5689	0.118432	0.585452	0.791103	12.4336	-0.0968633	0.62818	0.850255
0380136	AAA ATPase superfamily	R	11.9303	-0.0190894	0.93419	1	11.7767	0.00518414	0.980482	1
0380137	Thiamine monophosphate synthase	H	11.4526	0.875051	0.0302804	0.119252	11.5604	-0.364692	0.345931	0.615936
0380138	conserved protein of unknown function		1.17037	0.970333	0.357109	0.59984	0.69821	-1.6122	0.305096	0.568856
0390001	Plasmid transfer protein TraF (fragment)	O	6.28932	0.362289	0.415287	0.653569	6.38928	0.125691	0.784927	0.939799
0390002	conserved protein of unknown function		15.5535	1.22921	0.0110019	0.0574479	14.4996	-3.04405	4.27e-16	1.74e-13
0390003	Activator of Hsp90 ATPase 1 family protein	S	11.3728	0.581352	0.103665	0.276458	10.683	-1.66766	4.51e-10	3.12e-08
0390004	protein of unknown function		-2.80916	0.149506	1	1	-2.95184	-0.163804	1	1
0390005	conserved protein of unknown function		12.3895	-0.602032	0.0679786	0.209805	11.7686	-0.346306	0.117529	0.314551
0390006	protein of unknown function		4.85465	0.0958997	0.865468	0.973838	4.29502	-0.920982	0.115387	0.312275
0390007	Sulphatase-modifying factor protein	S	10.2006	1.06012	0.00247088	0.0201954	10.1026	-0.963524	0.00180228	0.019125
0390008	transposase (fragment)	L	8.58393	1.33419	0.000641926	0.00797017	8.4528	-1.30378	0.000161301	0.00253484
0390009	transposase	L	6.42249	0.736116	0.163632	0.364586	5.89313	-1.50201	0.0323211	0.134526
0400001	Haloacid dehalogenase/epoxide hydrolase family	E	10.9068	-0.59148	0.0289312	0.115618	10.6711	0.410097	0.1036	0.290451
0400002	conserved protein of unknown function		10.7607	0.329042	0.599134	0.804036	10.5795	-0.388767	0.532494	0.786293
0400003	protein of unknown function	J	10.2983	-0.523351	0.0802667	0.235354	10.0963	0.411135	0.152293	0.373331
0400004	ispF, 2C-methyl-D-erythritol 2,4-cyclodiphosphate synthase	I	10.312	-0.526391	0.067398	0.208805	10.1344	0.464301	0.0680437	0.224489
0400005	ispD, 4-diphosphocytidyl-2C-methyl-D-erythritol synthase	I	11.6505	0.0196431	0.932341	1	11.4249	-0.177994	0.417091	0.694369
0400006	CBS domain	R	12.7382	0.892579	0.000779099	0.00924966	12.5783	-0.919911	0.000150347	0.00244539
0400007	nqrA, Na(+)-translocating NADH-quinone reductase subunit A	C	13.7617	0.717132	0.00580325	0.0363738	13.6517	-0.64415	0.00680806	0.0483551
0400008	nqrB, Na(+)-translocating NADH-quinone reductase subunit B	C	12.242	0.677676	0.00353555	0.025962	12.1635	-0.540612	0.0119834	0.0689945
0400009	nqrC, Na(+)-translocating NADH-quinone reductase subunit C	C	11.5909	0.440738	0.0599919	0.191327	11.5325	-0.264368	0.216745	0.464781
0400010	nqrD, Na(+)-translocating NADH-quinone reductase subunit D	C	12.171	0.590597	0.0165147	0.0758721	12.0049	-0.62972	0.00661647	0.0477918
0400011	putative inner membrane subunit of an electron transport system	C	10.429	0.405939	0.159373	0.359636	10.2612	-0.447992	0.0739943	0.236215
0400012	nqrF, Na(+)-translocating NADH-quinone reductase subunit F	C	11.909	0.775959	0.0219799	0.0957898	11.946	-0.40698	0.209958	0.455539
0400013	ApbE family	H	11.867	0.212412	0.360749	0.601804	11.7465	-0.160715	0.447594	0.720775
0400014	conserved protein of unknown function	Q	12.4642	0.112321	0.614155	0.816185	12.2907	-0.166066	0.404438	0.683093
0400015	dacC, D-alanyl-D-alanine carboxypeptidase DacC	M	13.1159	-0.497078	0.0361259	0.133847	12.8643	0.287071	0.167967	0.399122
0400016	Aminotransferases class-IV	E	12.9386	-0.147372	0.523893	0.741181	12.7433	0.0500258	0.811837	0.951677
0400017	conserved protein of unknown function	S	9.85475	-0.850328	0.00721483	0.0426725	9.60312	0.640921	0.0297825	0.128152
0400018	lipB, lipoyl-protein ligase	H	11.5005	-0.581904	0.0159567	0.0741604	11.2608	0.39669	0.0746782	0.237234
0400019	lipA, lipoate synthase	H	13.0867	-0.418136	0.0997237	0.27038	12.7366	0.0125194	0.953785	1
0400020	conserved protein of unknown function		10.9413	-0.678268	0.0131526	0.0652218	10.7321	0.551269	0.0371195	0.148707
0400021	protein of unknown function		6.89114	-0.449607	0.43993	0.675147	6.531	0.028895	0.961682	1
0400022	moeB, putative adenylyltransferase HVO_0558	H	11.2004	-0.308688	0.227896	0.455159	10.8371	-0.126004	0.581733	0.821084
0400023	ctpA, Carboxy-terminal-processing protease	M	15.6391	0.208427	0.480945	0.712113	15.3167	-0.560313	0.0379917	0.150993
0400024	Peptidase M23B	D	12.4489	0.083502	0.693446	0.869279	12.3635	0.0380823	0.846804	0.968925
0400025	gpmA, phosphoglyceromutase 1	G	13.2375	0.299813	0.211759	0.431612	13.2303	-0.0218062	0.926882	1
0400026	mpl, UDP-N-acetylmuramate:L-alanyl-gamma-D-glutamyl-meso-diaminopimelate ligase	M	12.7124	0.893338	0.00593325	0.0366937	12.6607	-0.703062	0.0246026	0.112405
0400027	lysU, lysine tRNA synthetase, inducible	J	13.0776	-0.108822	0.617962	0.819499	12.9398	0.125835	0.541551	0.794838
0400028	glnS, glutamyl-tRNA synthetase	J	13.5397	0.0362801	0.88195	0.986583	13.4223	0.0214956	0.923114	1
0400029	Guanosine-3',5'-bis(diphosphate) 3'-pyrophosphohydrolase	K	13.3655	0.736678	0.00601705	0.0370431	13.3324	-0.508617	0.0457541	0.171302
0400030	conserved protein of unknown function		12.0978	0.878862	0.000459754	0.00617417	12.4109	0.0389184	0.874992	0.983535
0400031	Rhamnosyltransferase	R	11.8499	-0.358366	0.144008	0.337021	11.7936	0.536087	0.0224948	0.106205
0400032	Teichoic-acid-transporting ATPase	G	12.3955	-0.218521	0.399016	0.637717	12.174	0.0695849	0.775475	0.934996
0400033	Methyltransferase type 11	Q	13.203	-0.391685	0.0760451	0.226949	12.9383	0.155072	0.448807	0.720972
0400034	protein of unknown function		7.52556	-0.903827	0.030484	0.11959	7.26874	0.687487	0.0738613	0.236215
0400035	Glycosyl transferase, group 2 family protein (modular protein)	M	13.7617	-0.166228	0.541574	0.75417	13.4701	-0.123806	0.616902	0.844901
0400036	putative Glycosyl transferase family 2		11.4316	-0.740615	0.00302482	0.0232069	11.036	0.241935	0.295499	0.557898
0400037	Anthranilate synthase component 1	E	12.9308	-0.372226	0.0938343	0.259642	12.6785	0.160565	0.423004	0.697786
0400038	Phosphoglycolate phosphatase	R	12.9186	-0.600286	0.0127162	0.0639349	12.6978	0.451663	0.0319294	0.1336
0400039	D-ribulose-5-phosphate 3-epimerase	G	13.2569	-0.331125	0.16318	0.363829	13.0365	0.182891	0.41096	0.68839
0400040	protein of unknown function		5.80354	0.863196	0.0719582	0.218971	6.00794	-0.156648	0.743201	0.914731
0400041	ABC transporter, fused permease and ATPase domains	V	11.6898	0.337385	0.168266	0.369373	11.6107	-0.202651	0.367414	0.639485
0400042	putative Protein-tyrosine-phosphatase	T	11.6239	-0.354004	0.126982	0.316289	11.4831	0.364565	0.0909719	0.26854
0400043	UvrD/REP helicase	L	13.2961	-0.179261	0.473818	0.705974	13.1652	0.210327	0.382512	0.65559
0400044	cycA, Cytochrome c4	C	14.7662	-0.491818	0.0697475	0.214248	14.5937	0.439624	0.0784074	0.245014
0400045	map, methionine aminopeptidase	J	12.4489	0.320652	0.154735	0.353727	12.4164	-0.0918415	0.663706	0.872337
0400046	Ribonuclease PH	J	11.9705	-0.141272	0.527759	0.743295	11.9209	0.335565	0.0966917	0.278738
0400047	dITP/XTP pyrophosphatase	F	11.0536	-0.396775	0.107233	0.281769	10.9171	0.417672	0.0663141	0.220849
0400048	putative oxidoreductase	H	12.2658	0.0231152	0.923936	1	12.159	0.0570626	0.800494	0.948291
0400049	protein of unknown function		9.06208	-0.677856	0.0551808	0.180841	8.77599	0.398186	0.230014	0.484885
0400050	protein of unknown function		8.28137	-0.122633	0.745345	0.900672	8.14648	0.143999	0.670827	0.876737
0400051	conserved protein of unknown function		11.7959	0.011266	0.961811	1	11.6558	0.000242568	0.999523	1
0400052	glxR, tartronate semialdehyde reductase, NADH-dependent	I	13.87	0.209894	0.402331	0.64219	13.7702	-0.116854	0.604791	0.836335
0400053	glcD, glycolate oxidase subunit, FAD-linked	C	13.4868	0.0341494	0.890144	0.991122	13.3719	0.0288311	0.896702	0.992408
0400054	glcE, glycolate oxidase FAD binding subunit	C	13.5141	-0.0192267	0.938415	1	13.3204	-0.0751843	0.733517	0.909002
0400055	glcF, glycolate oxidase iron-sulfur subunit	C	12.9412	-0.382599	0.0900815	0.253053	12.6503	0.0936872	0.642173	0.857902
0400056	Secretion protein HlyD family protein	M	12.0971	-0.713663	0.00335353	0.025136	11.5985	0.00916032	0.966073	1
0400057	conserved exported protein of unknown function		12.3973	0.261302	0.380633	0.619338	12.0032	-0.755591	0.00657538	0.0477918
0400058	Glycosyl transferase family 2	M	11.4987	0.104081	0.693957	0.869584	10.9258	-0.956822	0.000113626	0.00195569
0400059	conserved protein of unknown function	T	11.7438	-0.731915	0.0374131	0.13747	10.9243	-0.613762	0.0130006	0.0725404
0400060	phosphoribosylglycinamide synthetase phosphoribosylamine-glycine ligase	F	12.5039	-0.798727	0.000698433	0.00850938	12.0891	0.262969	0.200529	0.441951
0400061	fused IMP cyclohydrolase ; phosphoribosylaminoimidazolecarboxamide formyltransferase	F	12.856	-0.852721	0.00134134	0.0135858	12.4767	0.38796	0.0505203	0.183009
0400062	putative Fis-like DNA-binding protein	K	9.64032	0.0378503	0.928069	1	9.35915	-0.305016	0.44011	0.714721
0400063	dusB, tRNA-dihydrouridine synthase B	J	12.8198	-0.43973	0.0426674	0.150539	12.5497	0.192747	0.327703	0.593564
0400064	2-octaprenyl-6-methoxyphenol hydroxylase	C	12.859	-0.384178	0.0755701	0.226154	12.5745	0.108673	0.583608	0.822208
0400065	hisD, bifunctional histidinal dehydrogenase and histidinol dehydrogenase	E	13.1433	-0.454596	0.0615736	0.195604	12.8505	0.163477	0.438139	0.713042
0400066	hisG, ATP phosphoribosyltransferase	E	12.6031	-0.588299	0.0123877	0.0627681	12.3287	0.333536	0.0893922	0.265564
0400067	superoxide dismutase, Fe	P	14.4264	-0.206051	0.472776	0.705551	14.2329	0.111973	0.667518	0.874078
0400068	exbD, Biopolymer transport protein ExbD/TolR	U	11.3063	-0.108724	0.66624	0.85306	11.1365	0.0615658	0.784232	0.939799
0400069	N5-carboxyaminoimidazole ribonucleotide mutase (modular protein)	F	12.0282	-0.037215	0.871377	0.978279	11.705	-0.315838	0.152554	0.373687
0400070	N5-carboxyaminoimidazole ribonucleotide synthase	F	13.7795	-0.0657282	0.801304	0.934499	13.6516	0.104025	0.661868	0.870978
0400071	conserved exported protein of unknown function		12.7129	-0.73849	0.0367642	0.135594	12.941	1.48986	4.67e-10	3.17e-08
0400072	putative ABC transporter-related protein	V	12.4231	0.36111	0.097575	0.266376	12.3974	-0.119953	0.549797	0.800374
0400073	glucose-1-phosphate thymidylyltransferase	M	11.5187	0.552117	0.075766	0.226324	11.4109	-0.473802	0.101628	0.285982
0400074	Indole-3-glycerol phosphate synthase	E	12.1155	-0.304139	0.196968	0.413379	11.9505	0.268277	0.211933	0.457523
0400075	Anthranilate phosphoribosyltransferase	E	12.4928	-0.195033	0.356429	0.599517	12.3059	0.114279	0.558534	0.806799
0400076	bifunctional protein:[Includes: para-aminobenzoate synthase glutamine amidotransferase component II (ADC synthase); anthranilate synthase component II]	E	13.2041	-0.0207228	0.925538	1	13.0841	0.0722984	0.734882	0.910124
0400077	Sensory transduction histidine kinases	T	12.8496	0.334269	0.157459	0.357671	12.8399	-0.0616433	0.774452	0.934455
0400078	conserved protein of unknown function		12.3454	0.0796375	0.737256	0.897172	12.3584	0.238362	0.256107	0.514586
0400079	putative DNA-binding response regulator in two-component system	T	13.9566	0.246937	0.335323	0.577757	13.9356	0.0040624	0.986473	1
0400080	Peptidase M1 membrane alanine aminopeptidase	E	14.0092	0.619851	0.0231716	0.099311	13.8331	-0.678759	0.00377621	0.0326703
0400081	PDZ/DHR/GLGF domain protein	S	13.3883	0.587098	0.0465828	0.160184	13.0145	-1.04129	9.12e-06	0.000226437
0400082	phosphoribosylformyl-glycineamide synthetase	F	14.1924	0.214445	0.406161	0.646541	14.053	-0.20039	0.388661	0.661945
0400083	putative sugar kinase	G	12.3823	0.304329	0.145437	0.339632	12.3482	-0.0791395	0.681195	0.885309
0400084	protein of unknown function		6.66403	-0.235505	0.599839	0.804406	6.48337	0.166792	0.703495	0.895115
0400085	protein of unknown function		6.56468	0.219135	0.607588	0.811024	6.45131	-0.151457	0.724847	0.905007
0400086	dhfrIII, Dihydrofolate reductase type 3	H	9.98236	-0.0741058	0.813538	0.94012	9.88847	0.178193	0.54576	0.796481
0400087	thymidylate synthetase	F	12.1241	0.310028	0.166801	0.368551	11.9957	-0.273827	0.188742	0.424017
0400088	Cytosol aminopeptidase	E	12.6643	0.0418144	0.842541	0.958652	12.638	0.198233	0.314805	0.580807
0400089	putative lipase (fragment)		10.5986	-0.216292	0.44482	0.679823	10.3271	-0.0357547	0.890854	0.98906
0400090	conserved exported protein of unknown function		11.0036	-0.366073	0.140305	0.331936	10.8023	0.255625	0.265126	0.523334
0400091	30S ribosomal protein S21	J	12.9347	-0.913377	6.29973e-05	0.001242	12.6403	0.619217	0.00314691	0.0288363
0400092	conserved protein of unknown function	S	13.5493	-0.819462	0.00168068	0.0158078	13.2863	0.58552	0.0135341	0.0742839
0400093	dnaG, DNA primase	L	13.6108	-0.130513	0.595478	0.800439	13.3335	-0.130913	0.554707	0.803054
0400094	protein of unknown function		11.1973	-0.291448	0.237359	0.467391	11.0426	0.276289	0.219744	0.469663
0400095	RNA polymerase, sigma 70 (sigma D) factor	K	15.8992	0.0932505	0.747775	0.902437	15.4937	-0.611051	0.0211263	0.102245
0400096	conserved protein of unknown function		10.6474	-0.789077	0.00645028	0.0389291	10.403	0.589985	0.0449293	0.169665
0400097	transposase (fragment)	L	8.9668	-0.656358	0.0766533	0.227826	8.66778	0.349716	0.329922	0.596573
0400098	transposase (fragment)	L	11.2116	-0.247865	0.32475	0.565033	10.9598	0.0351244	0.882126	0.986779
0400099	TPR repeat	R	11.6874	0.0806452	0.72764	0.891466	11.4221	-0.317805	0.151016	0.371134
0400100	conserved protein of unknown function	M	12.485	-0.0176708	0.93363	1	12.2977	-0.0642923	0.758921	0.92552
0400101	Esterase/lipase/thioesterase family active site	R	11.1525	0.0335234	0.903258	0.997266	11.0227	0.000909289	0.997153	1
0400102	Esterase/lipase/thioesterase family active site	R	11.5581	-0.0269584	0.908196	0.998656	11.5404	0.284934	0.201587	0.443683
0400103	conserved protein of unknown function	I	10.7767	0.0662672	0.809886	0.938233	10.7273	0.127413	0.592925	0.827601
0400104	RlpA-like protein (fragment)	M	6.60687	0.864418	0.0803598	0.235354	6.13662	-1.51702	0.00123777	0.0143291
0400105	protein of unknown function		6.77203	0.705117	0.289071	0.52826	6.28808	-1.37254	0.0212388	0.102355
0400106	Putative flagella basal body P-ring formation protein (modular protein)	N	10.5447	1.38327	3.52948e-06	0.000113677	10.9073	-0.365155	0.254246	0.513211
0400107	protein of unknown function	L	6.39939	-0.171494	0.741701	0.899504	6.30301	0.268983	0.545696	0.796481
0400108	protein of unknown function		7.96283	0.55166	0.169826	0.371266	8.02422	-0.136186	0.698416	0.895115
0400109	cas, CRISPR-associated endoribonuclease Cas2 1	L	8.45722	0.428842	0.223055	0.448945	8.40755	-0.235513	0.47254	0.740092
0400110	cas, CRISPR-associated endonuclease Cas1	L	10.1378	1.6431	2.37026e-06	8.47304e-05	10.7513	-0.124197	0.697553	0.895115
0400111	cas, CRISPR-associated endoribonuclease Cas2 2	L	6.57052	0.383749	0.343513	0.586895	6.48022	-0.271952	0.520303	0.774975
0400112	CRISPR-associated protein, Csx6 family		10.9125	0.715622	0.00516169	0.0334482	10.7863	-0.674636	0.00417365	0.0351732
0400113	conserved protein of unknown function		10.6843	0.523168	0.0581559	0.187015	10.5982	-0.40245	0.0973009	0.280049
0400114	conserved protein of unknown function		6.647	0.419807	0.339704	0.581303	6.59628	-0.226283	0.573549	0.816523
0400115	conserved protein of unknown function		10.3699	0.477085	0.110193	0.285396	10.2958	-0.332087	0.211572	0.457305
0400116	conserved protein of unknown function	L	11.5541	0.495587	0.0375688	0.13747	11.4681	-0.374164	0.0897409	0.266114
0400117	conserved protein of unknown function		10.9641	0.351266	0.169334	0.370688	10.891	-0.203913	0.372317	0.64457
0400118	CRISPR-associated protein, Csm3 family	L	10.5043	0.435735	0.131633	0.322252	10.4102	-0.329124	0.209011	0.455095
0400119	conserved protein of unknown function		8.46132	0.0660404	0.855593	0.966404	8.38261	0.0714985	0.828344	0.959376
0400120	CRISPR-associated protein, Csm1 family	R	11.7591	0.402469	0.0993431	0.269961	11.6938	-0.239521	0.291662	0.554516
0400121	protein of unknown function		7.78851	-0.912739	0.0210409	0.0927453	7.46485	0.557195	0.150062	0.370092
0400122	polynucleotide phosphorylase/polyadenylase	J	15.4103	-0.959425	0.000828438	0.00955641	15.0912	0.61464	0.00944388	0.0597684
0400123	30S ribosomal subunit protein S15	J	13.4403	-0.439616	0.0712065	0.217239	13.1573	0.166767	0.431669	0.706348
0400124	Aminotransferase, class V	E	13.3594	-0.0643096	0.789004	0.926633	13.0951	-0.172096	0.423245	0.697829
0400125	Nucleotidyl transferase	M	11.2708	-0.013178	0.958901	1	11.1778	0.121046	0.600147	0.833594
0400126	conserved protein of unknown function	F	11.1715	-0.349569	0.15175	0.349358	11.0041	0.307255	0.176661	0.409169
0400127	Fatty acid desaturase, type 2	I	12.3729	-0.40557	0.0599524	0.191327	12.1882	0.329	0.0885692	0.263842
0400128	gpmA, 2,3-bisphosphoglycerate-dependent phosphoglycerate mutase 1	G	11.1042	-0.492494	0.0571951	0.185066	10.9819	0.539143	0.0186235	0.0933678
0400129	protein of unknown function		10.5343	0.642071	0.102815	0.275046	10.8611	0.303191	0.299547	0.561954
0400130	protein of unknown function		12.1559	-0.300173	0.41523	0.653569	11.3947	-0.928764	0.00984479	0.0613478
0400131	conserved protein of unknown function	P	11.0035	-0.644025	0.145686	0.339726	10.0807	-0.905207	0.0656268	0.219183
0400132	protein of unknown function		11.0728	0.428622	0.0841304	0.241764	10.9724	-0.336661	0.14208	0.357336
0400133	putative phosphoketolase	G	14.4129	0.481046	0.0806103	0.235649	14.2108	-0.592218	0.0149185	0.0787823
0400134	protein of unknown function		-2.80916	0.149506	1	1	-2.95184	-0.163804	1	1
0400135	protein of unknown function		7.74399	0.499889	0.194141	0.409056	7.39946	-0.897862	0.0130949	0.0726925
0400136	protein of unknown function		7.43374	0.10728	0.778109	0.919228	7.12797	-0.424809	0.233748	0.49057
0400137	atpD, F1 sector of membrane-bound ATP synthase, beta subunit	C	15.5543	-0.877537	0.00365098	0.0265337	15.2165	0.495206	0.0533198	0.189149
0400138	H+transporting two-sector ATPase, delta/epsilon subunit	C	8.9416	0.225042	0.50936	0.731545	8.82335	-0.168805	0.593213	0.827601
0400139	F0F1-ATPase subunit		11.4432	0.432271	0.0848352	0.242717	11.3887	-0.249878	0.283632	0.547093
0400140	F1/F0 ATPase, Methanosarcina type, subunit 2		10.7482	0.111075	0.672988	0.857513	10.7489	0.181762	0.457999	0.728776
0400141	atpB, ATP synthase subunit a	C	13.49	-0.600152	0.0146751	0.0705945	13.4354	0.783734	0.000596052	0.00742895
0400142	atpE, ATP synthase subunit c 2	C	13.0228	-0.601839	0.014365	0.0696416	12.6994	0.249222	0.258758	0.516727
0400143	H(+)-transporting ATP synthase, subunit B	C	11.616	-0.189138	0.424805	0.66022	11.4079	0.0668137	0.761727	0.927345
0400144	atpA, ATP synthase subunit alpha 2	C	15.806	-0.931496	0.00186449	0.0164815	15.5303	0.673552	0.00699575	0.0489402
0400145	H+-transporting two-sector ATPase subunit gamma	C	11.6989	-0.0570794	0.804623	0.93479	11.4897	-0.0682185	0.748815	0.918136
0400146	katA, catalase (hydroperoxidase II)	P	13.9784	0.265725	0.303836	0.540053	13.767	-0.396171	0.0918491	0.270149
0400147	conserved membrane protein of unknown function		11.2156	-0.168959	0.48969	0.717461	11.0542	0.139225	0.52968	0.784229
0400148	protein of unknown function		8.33417	-0.151986	0.699857	0.872201	8.26101	0.302469	0.41862	0.695959
0400149	cyt, Cytochrome c-552	C	15.9268	0.0922143	0.764738	0.911911	15.3877	-0.875155	0.00237065	0.0236556
0400150	msrA, Peptide methionine sulfoxide reductase MsrA	O	12.4683	-0.300016	0.1563	0.355749	12.2292	0.115467	0.553768	0.802424
0400151	Short-chain dehydrogenase/reductase SDR (fragment)	I	8.23617	-1.37323	0.000195413	0.00313141	8.04433	1.2826	0.000294896	0.00415279
0400152	protein of unknown function		7.71165	-0.380166	0.316716	0.556747	7.41404	0.0808542	0.834773	0.960565
0400153	ispB, octaprenyl diphosphate synthase	H	12.761	-0.210877	0.338246	0.580708	12.527	0.0358214	0.861321	0.974564
0400154	hemA, glutamyl tRNA reductase	H	14.153	0.571469	0.0676186	0.208892	13.9567	-0.671016	0.014976	0.0789579
0400155	peptide chain release factor RF-1	J	13.3203	0.331431	0.159419	0.359636	13.1595	-0.360195	0.093054	0.271972
0400156	N5-glutamine methyltransferase, modifies release factors RF-1 and RF-2	J	12.9229	0.310874	0.27568	0.512826	12.3902	-1.08641	8.94e-07	3.13e-05
0400157	monothiol glutaredoxin	O	13.7377	0.302193	0.294919	0.533281	13.395	-0.69382	0.00837869	0.055511
0400158	Inner membrane protein YqaA	S	12.1981	0.0140557	0.950322	1	11.9497	-0.218212	0.289767	0.55327
0400159	CBS domain protein (Hemolysins and related protein family)	R	10.8585	-0.23399	0.362618	0.602758	10.6776	0.165101	0.474268	0.741677
0400160	Na/Pi-cotransporter family protein	P	12.0178	-0.0786959	0.738927	0.897584	11.9013	0.139137	0.50981	0.768598
0400161	Uncharacterized ABC transporter ATP-binding protein HI_1051	V	12.0325	-0.147903	0.566795	0.776984	11.9355	0.247703	0.29655	0.559334
0400162	TraB family protein	S	12.7186	-0.334926	0.135545	0.326373	12.6344	0.460165	0.0280168	0.122498
0400163	L-serine dehydratase	E	14.426	0.248358	0.367338	0.607961	14.3815	-0.0442895	0.857867	0.973551
0400164	putative ABC transport permease	Q	11.7446	0.257269	0.300506	0.537396	11.6579	-0.137749	0.549733	0.800374
0400165	lgt, Prolipoprotein diacylglyceryl transferase	M	12.1854	-0.0735247	0.743053	0.899601	12.0021	-0.00120878	0.995313	1
0400166	ilvD, Dihydroxy-acid dehydratase	E	16.6698	0.244602	0.396473	0.635646	16.4564	-0.379217	0.151109	0.371134
0400167	conserved protein of unknown function	O	9.73225	-0.889844	0.00614312	0.0375631	9.43073	0.57983	0.0745827	0.237234
0400168	macB, fragment of macrolide transport protein (ABC superfamily, atp_bind (N-terminal), membrane (C-terminal)) (part 2)	V	12.2065	0.113542	0.623012	0.821711	11.972	-0.289535	0.150048	0.370092
0400169	macB, fragment of macrolide transport protein (ABC superfamily, atp_bind (N-terminal), membrane (C-terminal)) (part 1)	V	11.8192	0.329672	0.182643	0.392948	11.3791	-0.916572	0.000141484	0.00232448
0400170	Efflux transporter, RND family, MFP subunit	M	12.1369	0.636369	0.00519784	0.0335922	11.919	-0.779433	0.000154619	0.00249955
0400171	Peptidase M48, Ste24p	R	13.7499	1.05972	0.000706592	0.00857665	13.3731	-1.52151	1.09e-08	5.62e-07
0400172	exported protein of unknown function		7.16468	-0.313098	0.452377	0.686692	7.04438	0.369043	0.33861	0.607221
0400173	conserved protein of unknown function		8.50704	0.039091	0.911908	1	8.43919	0.118593	0.717609	0.902351
0400174	protein of unknown function		6.74041	1.43681	0.00419071	0.029005	6.64779	-1.32566	0.00716295	0.0496824
0400175	protein of unknown function		6.16112	1.28719	0.0147135	0.0705945	6.41052	-0.492245	0.322251	0.58896
0400176	ecpC, Fimbrial protein EcpC	N	15.7369	1.5619	0.000140765	0.00238495	16.3523	-0.037613	0.921075	1
0400177	AMP-dependent synthetase and ligase	I	13.1117	0.604494	0.00786846	0.0455199	12.9166	-0.702027	0.000989528	0.0117052
0400178	nrdA, ribonucleoside diphosphate reductase, alpha subunit	F	14.7889	0.737979	0.0118263	0.060394	14.4903	-1.04268	0.000161042	0.00253484
0400179	nrdB, ribonucleoside-diphosphate reductase, beta subunit	F	12.8063	0.471659	0.0452857	0.156619	12.5477	-0.695873	0.00165881	0.0180471
0400180	SLT domain:LysM motif	M	13.9718	0.311539	0.227929	0.455159	13.7948	-0.373449	0.117042	0.314113
0400181	conserved protein of unknown function		11.3497	1.10169	6.90543e-05	0.00132137	11.7625	0.0162522	0.950394	1
0400182	conserved exported protein of unknown function		11.9673	1.80921	1.99812e-09	3.24995e-07	12.4195	-0.612461	0.0277014	0.122061
0400183	conserved protein of unknown function	V	11.7728	0.531054	0.0248433	0.104286	11.892	0.000295364	0.999663	1
0400184	conserved exported protein of unknown function		12.1128	0.866895	0.00117347	0.0123537	12.2771	-0.244784	0.322151	0.58896
0400185	conserved protein of unknown function	S	12.0586	2.29578	6.80935e-12	3.6918e-09	12.9516	-0.21793	0.485245	0.750596
0400186	conserved protein of unknown function		11.4513	1.41621	1.54858e-06	5.92651e-05	11.9991	-0.0284169	0.919241	1
0400187	conserved protein of unknown function	R	12.5133	-0.100308	0.649545	0.840815	12.3968	0.158523	0.42277	0.697786
0400188	putative Lysophospholipase	R	13.3048	-0.705858	0.0234131	0.0996897	12.9264	0.239977	0.287274	0.551347
0400189	bfr, bacterioferritin, iron storage and detoxification protein	P	15.2625	-0.129425	0.666341	0.85306	14.8465	-0.40903	0.103662	0.290451
0400190	BFD domain protein (2Fe-2S)-binding domain protein	P	12.2814	-0.424586	0.263587	0.498828	11.5623	-0.721347	0.00316996	0.0288848
0400191	protein of unknown function		4.16742	-1.27802	0.0865916	0.246011	4.38004	2.00716	0.00407412	0.034694
0400192	conserved protein of unknown function	S	12.4078	1.11281	2.7846e-06	9.43574e-05	12.8921	0.147362	0.575252	0.817874
0400193	conserved protein of unknown function	T	12.9011	0.691025	0.00461817	0.0307217	13.1967	0.191785	0.463934	0.733229
0400194	Phosphoribosylaminoimidazole-succinocarboxamide synthase	F	11.6147	-0.394269	0.102463	0.274563	11.2982	0.0534537	0.818174	0.95372
0400195	Diguanylate cyclase/phosphodiesterase with PAS/PAC sensor(S)	T	13.5871	0.235538	0.438387	0.674586	13.4137	-0.289432	0.314732	0.580807
0400196	conserved exported protein of unknown function		11.5279	-0.0764734	0.752106	0.904056	11.3017	-0.0833972	0.727563	0.905543
0400197	conserved exported protein of unknown function	P	10.2697	-0.205278	0.483742	0.714396	10.0706	0.0999933	0.71526	0.901715
0400198	conserved protein of unknown function		12.5848	0.0715901	0.757103	0.905522	12.4347	-0.0791111	0.763413	0.927584
0400199	Asparagine synthetase	E	13.2187	0.00352921	0.988553	1	13.1212	0.0949367	0.661648	0.870978
0400200	Orn/DAP/Arg decarboxylase 2	E	12.4063	0.254974	0.246736	0.477538	12.3981	0.0220226	0.916651	1
0400201	AMP-dependent synthetase and ligase	I	12.6222	0.0681619	0.770611	0.917131	12.672	0.324934	0.134252	0.343877
0400202	AtoC response regulatory protein	T	13.4561	1.09787	9.5303e-05	0.00172234	13.7844	-0.149695	0.601652	0.834259
0400203	conserved exported protein of unknown function		11.1571	-0.670345	0.0134036	0.0661586	10.7956	0.242	0.299531	0.561954
0400204	Penicillin amidase	R	13.7072	0.0519698	0.840706	0.958081	13.5651	-0.0437722	0.856382	0.973039
0400205	conserved exported protein of unknown function		11.756	-0.546714	0.0334493	0.127712	11.5465	0.421642	0.0531148	0.188627
0400206	PAS sensor protein	T	12.4958	-0.17653	0.431653	0.66643	12.2798	0.0371177	0.855881	0.973039
0400207	Polyketide cyclase/dehydrase		12.3775	0.00303539	0.98989	1	12.2448	0.0248059	0.902048	0.995432
0400208	FAD-dependent pyridine nucleotide-disulphide oxidoreductase	C	12.8931	0.175183	0.432785	0.667543	12.7132	-0.242355	0.239894	0.498121
0400209	protein of unknown function		7.25958	0.373152	0.390714	0.629205	7.35123	0.102195	0.804205	0.949575
0400210	dapF, diaminopimelate epimerase	E	10.9905	-0.189346	0.460713	0.694266	10.8733	0.247389	0.30526	0.568856
0400211	gspG, pseudopilin, cryptic, general secretion pathway	N	11.207	-0.695604	0.0129231	0.0643782	10.9986	0.570448	0.0249837	0.113667
0400212	Type II secretion system protein	N	12.7482	-0.240492	0.371311	0.612111	12.5844	0.206676	0.358224	0.629264
0400213	Type II secretion system protein E	N	13.0121	-0.332492	0.137381	0.328137	12.7157	0.0330915	0.870023	0.979642
0400214	conserved protein of unknown function		12.6052	-0.281753	0.2019	0.419401	12.1714	-0.292281	0.146699	0.365243
0400215	putative transmembrane protein		10.9305	-0.606686	0.0171284	0.0780171	10.5592	0.156902	0.517233	0.773835
0400216	putative transmembrane protein		10.3372	-0.620618	0.0337215	0.128187	9.96406	0.168909	0.549302	0.800374
0400217	putative prolin-rich transmembrane protein		10.958	0.0515648	0.88389	0.987854	10.7119	-0.248958	0.461162	0.730716
0400218	Type II and III secretion system protein	U	12.7546	-0.0561458	0.830418	0.952521	12.4131	-0.332973	0.176976	0.409169
0400219	General secretion pathway transmembrane protein	N	9.80629	0.0821052	0.796044	0.930817	9.50037	-0.401635	0.175226	0.408266
0400220	Bacterial general secretion pathway protein G	N	9.45494	-0.128595	0.694838	0.870353	9.01622	-0.456111	0.141546	0.356601
0400221	putative transmembrane protein		11.4768	-0.04951	0.841155	0.958081	11.1189	-0.372872	0.110303	0.303566
0400222	TPR repeat	R	14.5167	0.634758	0.0338398	0.128299	14.1281	-1.11983	4.69e-05	0.000903057
0400223	norD, Protein NorD	P	13.1872	-0.15792	0.483804	0.714396	12.9265	-0.0700332	0.7394	0.911439
0400224	conserved protein of unknown function	D	13.5028	-0.443851	0.0890458	0.251011	13.2879	0.307528	0.172491	0.404216
0400225	conserved membrane protein of unknown function	R	12.1091	-0.384677	0.0864263	0.245756	11.9615	0.381031	0.0697401	0.228694
0400226	conserved protein of unknown function	S	12.1354	-0.560153	0.010749	0.0567638	12.0254	0.631854	0.00264757	0.0252567
0400227	conserved protein of unknown function	S	9.41184	-0.0954303	0.771299	0.917131	9.40378	0.371512	0.21638	0.464522
0400228	conserved protein of unknown function		8.11645	-0.455856	0.259006	0.49243	8.05177	0.624122	0.107464	0.298276
0400229	nadB, quinolinate synthase, L-aspartate oxidase (B protein) subunit		12.8384	-0.0120344	0.956041	1	12.7914	0.210198	0.309304	0.573054
0400230	ilvE, Branched-chain-amino-acid aminotransferase	E	13.3101	-0.27335	0.245537	0.476571	13.1408	0.227168	0.294147	0.556314
0400231	Phosphoglucomutase	G	13.5822	-0.164674	0.50397	0.727258	13.485	0.263516	0.240483	0.498672
0400232	nadE, putative glutamine-dependent NAD(+) synthetase	H	12.0886	0.214372	0.4174	0.654361	11.9149	-0.267929	0.283144	0.546883
0400233	protein of unknown function		9.92022	-0.0595061	0.865033	0.973686	9.69742	-0.0921098	0.777301	0.935874
0400234	protein of unknown function		5.21961	-0.92029	0.0675244	0.208867	5.1235	1.02447	0.0356477	0.144938
0400235	TPR repeat protein	R	12.4847	0.525582	0.0145498	0.0701522	12.2359	-0.730259	0.000155634	0.00249955
0400236	protein of unknown function		8.3047	0.248325	0.493991	0.718754	8.1457	-0.272946	0.406433	0.684685
0400237	protein of unknown function		7.29501	0.46887	0.240569	0.470578	6.96876	-0.827989	0.0224012	0.105917
0400238	conserved protein of unknown function		11.045	0.852689	0.00177931	0.0162657	10.7235	-1.20275	2.95e-07	1.12e-05
0400239	Urea transporter	E	11.9126	0.971633	0.000122849	0.00212568	11.5724	-1.35872	2.92e-09	1.73e-07
0400240	Transcriptional regulator, TetR family	K	10.4087	0.991012	0.000375178	0.00517142	10.1523	-1.21002	2.56e-06	7.55e-05
0400241	FAD-dependent pyridine nucleotide-disulphide oxidoreductase	P	13.0339	1.28652	2.77955e-06	9.43574e-05	12.6867	-1.68786	6.91e-12	6.81e-10
0400242	OsmC family protein	O	12.5162	1.31745	6.79301e-06	0.0001973	12.1571	-1.74354	5.31e-12	5.76e-10
0400243	protein of unknown function		8.50275	0.809333	0.0296703	0.117036	8.31335	-0.895878	0.00693184	0.0487602
0400244	Haloacid dehalogenase/epoxide hydrolase family	E	10.8476	-0.167799	0.543745	0.756222	10.6834	0.130611	0.59215	0.827601
0410001	ATP-dependent DNA helicase RecQ (fragment)	L	10.5926	0.215057	0.420556	0.65741	10.3506	-0.406215	0.0936134	0.273361
0410002	General diffusion Gram-negative porins	M	16.7765	-0.261463	0.4176	0.654361	17.0555	1.11193	0.000419665	0.00550105
0410003	putative type I restriction enzyme HindVIIP M protein	V	12.4046	0.40042	0.0779709	0.230208	12.2656	-0.384068	0.0627667	0.213577
0410004	conserved protein of unknown function		9.7706	0.0315038	0.925373	1	9.5843	-0.111005	0.70026	0.895115
0410005	Restriction modification system DNA specificity domain (modular protein)	V	12.1073	0.819888	0.0154714	0.0726242	12.0236	-0.692209	0.0405725	0.157497
0410006	conserved protein of unknown function		10.1181	0.234501	0.480883	0.712113	9.85767	-0.461247	0.133602	0.343189
0410007	conserved protein of unknown function		11.6827	-0.42693	0.184863	0.396413	11.457	0.264781	0.345801	0.615936
0410008	putative type I restriction enzyme HindVIIP R protein	V	12.491	0.532402	0.0535781	0.177484	12.3741	-0.4721	0.116483	0.313241
0410009	Glycosyltransferase 36	G	14.5719	0.761843	0.00458461	0.0306867	14.4208	-0.770649	0.00155447	0.0173174
0410010	ftsY, Signal recognition particle receptor FtsY	U	12.2018	0.426873	0.0448827	0.156153	12.1467	-0.244455	0.213036	0.458944
0410011	ftsE, transporter subunit: ATP-binding component of ABC superfamily	D	11.1792	0.176595	0.470654	0.703865	11.0445	-0.152778	0.49018	0.755356
0410012	Cell division protein FtsX	D	11.6157	0.0638927	0.784511	0.923639	11.4411	-0.11927	0.587955	0.825115
0410013	conserved exported protein of unknown function		8.0174	-0.262362	0.476197	0.70808	7.75285	0.0290922	0.936494	1
0410014	Glutamine amidotransferase class-I	F	10.7836	0.0920759	0.737628	0.897172	10.6843	0.001088	0.9971	1
0410015	conserved membrane protein of unknown function		12.5885	-0.298731	0.202875	0.420348	12.4485	0.312077	0.14107	0.356282
0410016	conserved protein of unknown function	R	13.4258	-0.289621	0.245873	0.476653	13.2878	0.305214	0.187182	0.422021
0410017	conserved exported protein of unknown function		11.2573	0.147933	0.540363	0.753037	11.1422	-0.0854864	0.705692	0.895115
0410018	conserved exported protein of unknown function		13.9113	0.501976	0.0736843	0.222351	13.6915	-0.648794	0.0265936	0.118505
0410019	site-specific tyrosine recombinase	L	11.998	-0.101616	0.669207	0.855375	11.535	-0.53137	0.0115427	0.0672908
0410020	conserved protein of unknown function	S	11.8879	-0.512462	0.0572323	0.185066	11.234	-0.503028	0.0252358	0.114334
0410021	putative transmembrane protein		10.122	0.446414	0.159166	0.359636	10.0155	-0.365567	0.192454	0.429686
0410022	Glucokinase	G	11.6888	0.629895	0.00749379	0.043844	11.5357	-0.643143	0.00194412	0.0202889
0410023	Serine acetyltransferase, plasmid	E	12.7696	0.146142	0.530114	0.744789	12.5953	-0.202766	0.349903	0.62063
0410024	NnrS family protein	P	12.0573	0.259906	0.25094	0.48388	11.8955	-0.289566	0.168758	0.400173
0410025	conserved protein of unknown function		6.1316	-0.382262	0.360461	0.601632	5.97904	0.370206	0.371161	0.64291
0410026	Formate and nitrite transporters	P	15.2373	-0.485337	0.092304	0.256998	14.9089	0.12127	0.640051	0.857482
0410027	conserved exported protein of unknown function		12.1936	0.434915	0.0550488	0.1807	12.0704	-0.389703	0.0640007	0.215522
0410028	Fatty acid desaturase, type 2	I	12.3331	1.93423	4.09732e-07	1.85119e-05	13.0543	-0.199895	0.513974	0.77191
0410029	putative PEP motif anchor-like protein		18.0765	0.398326	0.344731	0.58805	18.3777	0.497842	0.0597685	0.205961
0410030	protein of unknown function		10.3103	-0.20567	0.747916	0.902437	10.6658	1.22018	0.0276795	0.122061
0410031	FAD linked oxidase domain protein	C	12.9471	0.707427	0.00144094	0.0142908	12.9041	-0.500289	0.0202518	0.0990663
0410032	conserved membrane protein of unknown function	M	12.2099	1.2146	0.000211556	0.00332459	12.3279	-0.684561	0.0298631	0.128328
0410033	conserved protein of unknown function		9.55209	0.225936	0.493112	0.718754	9.44958	-0.13947	0.640278	0.857482
0410034	conserved membrane protein of unknown function	M	12.1471	0.383809	0.164106	0.364875	12.1016	-0.181156	0.478548	0.744129
0410035	GTPase	R	11.5924	-0.68315	0.0109356	0.0573295	11.2481	0.287932	0.273717	0.534776
0410036	Membrane protein insertase YidC	U	14.4083	-0.797646	0.00346389	0.0256092	14.1306	0.535837	0.0192693	0.0956992
0410037	Ribonuclease P protein component	J	12.2643	-1.03896	2.68802e-06	9.30228e-05	12.0597	0.920967	1.02e-05	0.000248386
0410038	mutS, methyl-directed mismatch repair protein	L	12.5197	0.44991	0.161369	0.362449	12.3658	-0.463506	0.123834	0.327239
0410039	Primosomal protein N'	L	12.6249	-0.0255674	0.927818	1	12.4596	-0.0108778	0.968048	1
0410040	conserved exported protein of unknown function		14.1744	-0.383294	0.144463	0.337627	13.9497	0.22694	0.331268	0.598343
0410041	conserved protein of unknown function		5.51255	-0.360928	0.440357	0.67538	5.29221	0.215288	0.705295	0.895115
0410042	Rieske iron-sulfur protein 2Fe-2S subunit	P	12.9182	-0.156154	0.48939	0.717461	12.7775	0.166382	0.438171	0.713042
0410043	conserved protein of unknown function		10.151	0.380371	0.238296	0.468101	10.1203	-0.1476	0.591851	0.827601
0410044	conserved membrane protein of unknown function	S	10.8609	-0.0931501	0.743237	0.899601	10.7654	0.194811	0.445099	0.718457
0410045	Invasion gene expression up-regulator, SirB	S	10.9708	-0.226951	0.361958	0.601969	10.9408	0.458697	0.0572653	0.199468
0410046	Ubiquinol-cytochrome c reductase iron-sulfur subunit	C	14.1105	-0.470829	0.102937	0.275146	13.9706	0.484131	0.0375194	0.149573
0410047	Cytochrome b	C	15.0911	-0.712546	0.0219966	0.0957898	14.8354	0.494598	0.0553968	0.195095
0410048	Cytochrome c1	C	14.9767	-0.545865	0.0571263	0.185066	14.7436	0.372584	0.126203	0.331081
0410049	stringent starvation protein A	O	13.4932	-0.669942	0.00934237	0.051773	13.2837	0.54359	0.0148443	0.0785555
0410050	Stringent starvation protein B	R	12.8324	-0.835639	0.000164764	0.00267247	12.619	0.701672	0.000601059	0.00746277
0410051	bamD, Outer membrane protein assembly factor BamD	R	13.1021	-0.795185	0.000338762	0.0048122	12.9086	0.699846	0.00186815	0.019667
0410052	Protein phosphatase	T	11.1362	-0.436218	0.189035	0.402968	10.7981	0.053632	0.864463	0.975406
0410053	conserved protein of unknown function	R	11.1389	-0.711701	0.0071614	0.042534	10.7492	0.224832	0.322297	0.58896
0410054	conserved exported protein of unknown function	M	12.2993	-0.301564	0.252792	0.486588	11.8699	-0.263898	0.23598	0.492757
0410055	conserved exported protein of unknown function		13.4741	-0.477557	0.0817701	0.237711	13.131	0.0843478	0.692988	0.890943
0410056	putative Calcium/calmodulin-dependent protein kinase	K	12.5632	-0.266001	0.253634	0.487342	12.2471	-0.0722745	0.713397	0.900535
0410057	putative Phosphonate-transporting ATPase	V	13.4332	0.176544	0.473977	0.705974	13.1301	-0.491119	0.0221195	0.105044
0410058	conserved protein of unknown function		9.81035	-0.339783	0.297614	0.535475	9.54378	0.0984876	0.748468	0.918136
0410059	protein of unknown function		10.8221	-0.209525	0.410038	0.64971	10.4645	-0.212547	0.365629	0.637743
0410060	Transaldolase	G	13.4124	0.0496868	0.852786	0.965245	13.0198	-0.541417	0.0163383	0.0846314
0410061	Glucose-6-phosphate 1-dehydrogenase 1	G	13.0229	0.196417	0.409777	0.64971	12.7998	-0.349006	0.113415	0.308676
0410062	putative 6-phosphogluconate dehydrogenase YqeC	G	13.5796	0.276449	0.294882	0.533281	13.3623	-0.418232	0.0891418	0.265062
0410063	Polyphosphate glucokinase	G	11.4923	0.697665	0.00461017	0.0307217	11.3776	-0.633688	0.0060113	0.0453847
0410064	Glycoside hydrolase, family 63		13.8534	0.860472	0.00092847	0.0103933	13.6858	-0.902963	0.00012002	0.0020441
0410065	putative Glycogen debranching enzyme	G	13.9888	0.939195	0.000293187	0.00427684	13.8435	-0.937521	7.94e-05	0.00144356
0410066	exported protein of unknown function	R	11.9404	0.350058	0.163053	0.363794	11.6783	-0.580884	0.00892048	0.0585047
0410067	membrane protein of unknown function		10.7765	0.278143	0.347689	0.591235	10.2458	-1.04717	0.000211362	0.00318316
0410068	protein of unknown function	L	9.58662	-0.123419	0.730327	0.892592	9.01454	-0.730423	0.02559	0.115675
0410069	protein of unknown function		7.90592	0.430253	0.229969	0.458107	7.65444	-0.63932	0.0522494	0.186599
0410070	conserved protein of unknown function	S	11.8276	0.702797	0.00597185	0.0368623	11.8103	-0.44425	0.0564486	0.197236
0410071	GTP-binding protein HSR1-related protein	R	11.0741	0.583124	0.0250197	0.10462	11.0374	-0.362461	0.131161	0.337821
0410072	protein of unknown function		4.10159	-0.101916	0.922342	1	4.44489	1.08613	0.0443452	0.168473
0410073	conserved membrane protein of unknown function	Q	10.3006	0.942836	0.00175452	0.0161684	10.6067	-0.0381323	0.880569	0.986055
0410074	motB, protein that enables flagellar motor rotation	N	11.5711	1.77682	2.74324e-10	6.37411e-08	12.344	0.0609837	0.80279	0.948975
0410075	motA, proton conductor component of flagella motor	N	11.456	1.80733	4.48225e-09	5.60799e-07	12.323	0.218553	0.410722	0.68839
0410076	ispH, 1-hydroxy-2-methyl-2-(E)-butenyl 4-diphosphate reductase, 4Fe-4S protein	I	13.2051	0.278925	0.225755	0.45165	13.2506	0.105229	0.642055	0.857902
0410077	NAD binding site:D-amino acid oxidase	E	13.523	-0.0105725	0.966501	1	13.4134	0.0830322	0.727328	0.905543
0410078	aroQ, 3-dehydroquinate dehydratase, type II	E	11.594	-0.162437	0.49354	0.718754	11.5157	0.297879	0.171998	0.404216
0410079	accB, acetyl CoA carboxylase, BCCP subunit	I	11.5706	-0.0625347	0.802369	0.934686	11.5221	0.258964	0.245395	0.504915
0410080	accC, biotin carboxylase (A subunit of acetyl-CoA carboxylase)	I	13.3154	1.01063	0.00745393	0.0437473	13.4665	-0.414026	0.251175	0.510669
0410081	Ribosomal protein L11 methyltransferase	J	12.0172	-0.438116	0.0513683	0.172269	11.7717	0.239238	0.263091	0.520265
0410082	conserved protein of unknown function		10.4626	-0.398836	0.208318	0.427275	10.29	0.347006	0.235916	0.492757
0410083	amiC, N-acetylmuramoyl-L-alanine amidase AmiC	M	12.6528	0.0102951	0.967036	1	12.6486	0.27337	0.193964	0.431871
0410084	ATPase with strong ADP affinity	R	11.0389	0.187325	0.452277	0.686692	11.11	0.247311	0.30495	0.568856
0410085	putative Fe-S electron transport protein	C	11.5344	0.528654	0.0241903	0.102196	11.4887	-0.327176	0.124009	0.327437
0410086	Short-chain dehydrogenase/reductase SDR	I	10.8657	0.159571	0.521714	0.74006	10.7013	-0.195624	0.383813	0.656121
0410087	conserved exported protein of unknown function		13.1645	0.603244	0.0288479	0.115427	12.8192	-1.00105	0.00028022	0.00406945
0410088	conserved protein of unknown function		12.9241	0.186081	0.429938	0.665045	12.6216	-0.497926	0.0229109	0.107237
0410089	conserved protein of unknown function		11.9514	0.225944	0.320993	0.561253	11.6415	-0.552018	0.0128477	0.071934
0410090	Permease YjgP/YjgQ family protein	R	11.2111	0.115306	0.647009	0.838534	10.9265	-0.391411	0.087447	0.262526
0410091	putative membrane protein	R	11.4558	0.0174942	0.943806	1	11.2229	-0.189541	0.416178	0.693795
0410092	CDP-alcohol phosphatidyltransferase	I	11.4618	0.967205	0.00876946	0.0491846	11.3902	-0.815156	0.0238906	0.110549
0410093	protein of unknown function	T	4.6152	-0.47064	0.429195	0.664212	4.29243	0.121037	0.842192	0.965346
0410094	conserved protein of unknown function		11.3134	1.7352	1.02622e-05	0.000292831	10.7086	-2.65208	5.9e-14	1.2e-11
0410095	B-glucosidase	G	16.2972	1.38951	0.000917203	0.0103241	15.6289	-2.43358	4.36e-14	9.46e-12
0410096	protein of unknown function		-2.80916	0.149506	1	1	-2.95184	-0.163804	1	1
0410097	protein of unknown function	P	7.17756	-0.102072	0.803469	0.93475	6.93251	-0.09449	0.802761	0.948975
0410098	protein of unknown function		10.8166	1.23019	0.00103933	0.0111582	10.5816	-1.40625	7.16e-05	0.00132404
0410099	conserved exported protein of unknown function		15.2693	0.632121	0.04058	0.145222	15.0832	-0.711497	0.0122031	0.069932
0410100	prolyl-tRNA synthetase	J	13.8768	0.0633287	0.799768	0.933842	13.7461	-0.0320348	0.887292	0.98848
0410101	nucleotide hydrolase	L	12.6246	0.2287	0.358803	0.600713	12.5357	-0.115042	0.630784	0.851781
0410102	ccp, Cytochrome c551 peroxidase	P	15.5748	0.664284	0.0274928	0.111514	15.356	-0.809009	0.00336265	0.0301912
0410103	Metal dependent phosphohydrolase	T	13.3889	-0.504977	0.0448161	0.156089	13.1764	0.372817	0.0796037	0.247326
0410104	30S ribosomal protein S20	J	12.6852	-0.333901	0.143104	0.336601	12.4342	0.126772	0.544205	0.795813
0410105	haoA2, Hydroxylamine oxidoreductase		19.1088	-0.250066	0.422522	0.659134	18.8198	-0.0352004	0.900893	0.995112
0410106	haoB2, conserved protein of unknown function		14.8312	-0.792932	0.0116111	0.0594817	14.331	0.0864988	0.724235	0.905007
0410107	cycA2, Cytochrome c-554	O	16.9263	-0.10445	0.728846	0.891665	16.6899	-0.075227	0.783494	0.939799
0420001	transposase (fragment)		8.44497	-0.385904	0.503023	0.726614	8.11856	0.0164344	0.979477	1
0420002	exported protein of unknown function		17.1832	1.09901	0.00172444	0.0160439	16.6937	-1.78323	1.05e-09	6.67e-08
0420003	protein of unknown function		-2.80916	0.149506	1	1	-2.95184	-0.163804	1	1
0420004	conserved protein of unknown function		4.71708	-0.324255	0.538621	0.751667	4.66713	0.515543	0.312137	0.576922
0420005	protein of unknown function	L	7.45312	0.0165707	0.963973	1	7.28924	-0.0533969	0.886876	0.988355
0420006	DedA family protein	S	10.9796	0.791302	0.0133025	0.0658636	10.9615	-0.534227	0.0751723	0.238107
0420007	protein of unknown function		8.21621	-0.637246	0.133312	0.3243	8.15611	0.809842	0.04213	0.161996
0420008	putative immunogenic 75 kDa protein PG4		13.104	0.719911	0.00204363	0.0177752	13.0604	-0.513754	0.0217961	0.104087
0420009	conserved protein of unknown function		9.3948	0.104214	0.751029	0.904056	9.29603	-0.00952221	0.977642	1
0420010	conserved exported protein of unknown function	Q	12.9704	0.252642	0.260164	0.493766	12.8959	-0.109624	0.601201	0.833991
0420011	putative hydroxypyruvate reductase	G	12.0242	0.35056	0.136688	0.32767	11.9356	-0.233949	0.269295	0.528677
0420012	ATPase and DNA damage recognition protein of nucleotide excision repair excinuclease UvrABC	L	13.2074	0.0141453	0.949435	1	13.0693	0.00257134	0.990502	1
0420013	conserved membrane protein of unknown function	S	12.1949	0.342769	0.179058	0.387285	12.0835	-0.272051	0.24674	0.50611
0420014	conserved exported protein of unknown function		12.2686	0.504706	0.0261925	0.108081	12.1547	-0.439734	0.0367103	0.147612
0420015	conserved membrane protein of unknown function	S	11.5363	-0.0877308	0.717476	0.886422	11.3188	-0.0548432	0.810706	0.950877
0420016	def, Peptide deformylase 1	J	11.3083	-0.307128	0.202411	0.419925	11.092	0.167064	0.459644	0.729313
0420017	S-methyl-5'-thioinosine phosphorylase	F	11.8363	-0.144826	0.523218	0.740979	11.6853	0.135728	0.513121	0.771379
0420018	Phosphoribosyltransferase	F	10.936	1.41871	0.00850309	0.0483892	11.175	-0.642708	0.21372	0.460113
0420019	ligA, DNA ligase, NAD(+)-dependent	L	11.6145	0.638653	0.023341	0.0996436	11.5795	-0.414391	0.118139	0.315522
0420020	conserved protein of unknown function	R	11.1845	0.342522	0.194408	0.409326	11.0463	-0.326137	0.184082	0.418491
0420021	Glyoxalase/bleomycin resistance protein/dioxygenase	E	11.4725	1.33078	0.000269446	0.00398413	10.8511	-2.27909	5.29e-12	5.76e-10
0420022	protein of unknown function		10.8944	0.908655	0.00262183	0.0211633	10.6128	-1.18174	2.38e-05	0.000498883
0420023	Peptidyl-tRNA hydrolase	M	12.8249	0.215758	0.371444	0.612111	12.7163	-0.139214	0.529637	0.784229
0420024	Peptidyl-tRNA hydrolase	M	12.7271	0.309961	0.166044	0.367646	12.6375	-0.196608	0.333735	0.60113
0420025	Peptidyl-tRNA hydrolase	M	13.8106	-0.0937188	0.725483	0.890565	13.8069	0.378756	0.0921305	0.27021
0420026	conserved protein of unknown function	H	12.2423	-0.246131	0.294069	0.533199	12.177	0.408484	0.0369238	0.148233
0420027	conserved protein of unknown function		12.4735	-0.177158	0.461972	0.694773	12.2876	0.0990444	0.639874	0.857482
0420028	protein of unknown function	K	11.0563	-0.511201	0.0497281	0.168681	10.8477	0.386478	0.116148	0.313241
0420029	conserved protein of unknown function		12.2138	-0.263156	0.281289	0.518727	12.0651	0.256249	0.262304	0.51934
0430001	protein of unknown function		-2.80916	0.149506	1	1	-2.95184	-0.163804	1	1
0430002	Cupin 2 conserved barrel domain protein	S	11.1926	0.213701	0.416438	0.654051	10.8533	-0.600101	0.0111683	0.0659355
0430003	protein of unknown function		7.16606	-0.455245	0.237063	0.467091	6.87027	0.156398	0.687073	0.890104
0440001	transposase		8.26919	-0.00906061	0.994101	1	7.81036	-0.607098	0.582053	0.821084
0440002	transposase (fragment)	L	9.38553	-0.179713	0.621653	0.821711	9.22591	0.152716	0.652495	0.865873
0440003	membrane protein of unknown function		14.1036	0.209141	0.449966	0.685039	14.0667	0.00909874	0.971772	1
0440004	Putative antirestriction protein (fragment)	R	7.25848	-0.0569255	0.885536	0.988895	7.28438	0.401903	0.258526	0.516727
0440005	transposase (fragment)		0.498653	-1.14848	0.560032	0.769984	-0.395633	-0.342905	1	1
0450001	Metal dependent phosphohydrolase (fragment)		8.01418	1.59331	0.00127986	0.0131753	8.80615	0.281109	0.553919	0.802424
0460001	protein of unknown function		9.95956	-0.308952	0.327641	0.568739	9.62546	-0.0676868	0.816817	0.952709
0460002	protein of unknown function		11.5698	-0.808422	0.000799873	0.00935967	11.3517	0.663698	0.00623411	0.0460899
0460003	fdxA, Ferredoxin 1	C	12.4298	-0.584156	0.0100973	0.0548357	12.141	0.298516	0.161846	0.388838
0460004	protein of unknown function		10.5724	0.186612	0.571784	0.780294	10.5756	0.110312	0.699107	0.895115
0460005	Exodeoxyribonuclease III	L	11.4464	-0.192844	0.432401	0.667268	11.3086	0.209619	0.362245	0.634221
0460006	RNA polymerase, sigma 32 (sigma H) factor	K	14.3795	0.371314	0.219838	0.44363	13.9436	-0.951143	0.000680063	0.00837971
0460007	protein of unknown function		6.77863	-0.0907641	0.840261	0.958068	6.71927	0.262711	0.533388	0.78634
0460008	protein of unknown function	V	8.32269	0.294594	0.42782	0.662398	8.32288	-0.00118737	1	1
0460009	iscR, DNA-binding transcriptional repressor	K	13.4309	0.744184	0.0128756	0.0642399	13.9085	0.503154	0.0739331	0.236215
0460010	iscA, FeS cluster assembly protein	S	11.5324	0.873318	0.00250596	0.0204308	11.8241	0.00360792	0.989919	1
0460011	component of SufBCD complex	O	15.219	1.09657	0.000579539	0.00733557	15.4634	-0.315019	0.283722	0.547093
0460012	component of SufBCD complex, ATP-binding component of ABC superfamily	O	13.9676	1.21433	0.000114236	0.0020087	14.0799	-0.696756	0.023298	0.108735
0460013	conserved protein of unknown function	O	14.4468	1.23881	6.20263e-05	0.00123031	14.5225	-0.794222	0.0109626	0.0654337
0460014	selenocysteine lyase, PLP-dependent	E	14.1918	1.15053	6.48533e-05	0.00125576	14.1831	-0.874847	0.0026717	0.0254124
0460015	NifU-like N terminal domain	C	12.4727	0.999257	8.90296e-05	0.00163623	12.4836	-0.684576	0.0051147	0.040482
0460016	Nitrogen-fixing protein NifU	O	12.6825	0.735597	0.00144047	0.0142908	12.6959	-0.415965	0.0588091	0.203085
0460017	putative NAD-dependent epimerase/dehydratase (WbpP)	G	12.8792	0.0480609	0.836342	0.955839	12.803	0.0914555	0.705448	0.895115
0460018	capL, Protein CapL	M	13.7537	0.493276	0.077494	0.229628	13.7633	-0.181723	0.579351	0.821084
0460019	TPR repeat	R	15.3085	0.759932	0.0292632	0.116373	15.0143	-1.05589	0.00328204	0.0296569
0460020	acs, acetyl-CoA synthetase	I	14.1045	0.185153	0.479277	0.710938	13.9278	-0.246241	0.305325	0.568856
0460021	Beta-lactamase domain protein	R	12.3764	0.0250023	0.908399	0.998656	12.1761	-0.132764	0.509879	0.768598
0460022	conserved protein of unknown function	R	10.7937	0.11539	0.696093	0.871255	10.6507	-0.106853	0.692981	0.890943
0460023	conserved membrane protein of unknown function	H	11.6759	0.999582	0.00012749	0.00218276	11.7259	-0.607074	0.00871984	0.0573043
0460024	conserved exported protein of unknown function		12.509	2.08757	2.17167e-07	1.08684e-05	13.3264	-0.160228	0.704395	0.895115
0460025	transposase		7.82449	-1.1424	0.268283	0.504174	7.12782	0.0521241	0.961388	1
0470001	transposase		7.68733	0.712254	0.414324	0.653569	7.45643	-0.873614	0.314954	0.580807
0470002	dsbA, Thiol:disulfide interchange protein	C	12.3593	-0.551254	0.0388322	0.141141	11.9415	0.00822153	0.969537	1
0470003	Sporulation domain protein	D	11.971	-0.161049	0.536576	0.749778	11.8451	0.201807	0.369758	0.641847
0470004	argS, Arginine--tRNA ligase	J	13.1144	-0.688225	0.00463988	0.0308031	12.8693	0.491251	0.0169615	0.0873035
0470005	conserved protein of unknown function		12.7582	0.231256	0.319338	0.559701	12.6134	-0.228668	0.294054	0.556314
0470006	folD, Bifunctional protein FolD [Includes: Methylenetetrahydrofolate dehydrogenase ; Methenyltetrahydrofolate cyclohydrolase]	H	12.5273	0.248135	0.264781	0.499613	12.357	-0.295981	0.143653	0.360017
0470007	aceE, pyruvate dehydrogenase, decarboxylase component E1, thiamin-binding	C	14.2317	0.420573	0.108768	0.283739	14.1265	-0.337232	0.142837	0.358747
0470008	Dihydrolipoyllysine-residue acetyltransferase component of pyruvate dehydrogenase complex	C	13.5308	0.0561307	0.828796	0.951331	13.4377	0.0504157	0.822776	0.955868
0470009	nadD, putative nicotinate-nucleotide adenylyltransferase	H	12.0772	0.360438	0.116255	0.296377	11.8984	-0.4259	0.0445427	0.168681
0470010	Ribosomal silencing factor RsfS	S	11.3122	0.7762	0.0041207	0.0287037	11.0086	-1.09039	3.52e-05	0.000702553
0470011	conserved hypothetical protein	S	11.1741	0.347467	0.203131	0.420348	10.7466	-0.907911	0.000697681	0.00856437
0470012	putative septum formation protein	D	12.2478	0.218197	0.385397	0.623551	11.8791	-0.662605	0.00751422	0.0511045
0470013	ribonuclease G	J	12.9093	0.22532	0.29747	0.535475	12.5643	-0.62156	0.00200388	0.02076
0470014	Outer membrane transport energization protein TonB	M	13.2671	-0.485126	0.0853695	0.243603	12.7841	-0.18871	0.374032	0.646039
0470015	protein of unknown function		9.13573	-0.990905	0.254805	0.488284	8.67451	0.373301	0.670034	0.876053
0470016	exbB, Biopolymer transport protein ExbB	U	12.1898	0.456667	0.0396003	0.142342	12.1615	-0.219992	0.264068	0.521879
0470017	exbD, Biopolymer transport protein exbD2	U	11.4657	-0.784008	0.00137232	0.0138168	10.879	-0.0951076	0.720471	0.902833
0470018	Soluble aldose sugar dehydrogenase YliI	G	12.6062	-0.710667	0.00137615	0.0138168	12.0488	-0.109732	0.655218	0.866319
0470019	NLP/P60	M	12.4768	-0.200805	0.382211	0.620583	12.2299	-0.00258775	0.990454	1
0470020	gmk, guanylate kinase	F	11.9441	-0.574936	0.0110022	0.0574479	11.6283	0.235292	0.261959	0.51934
0470021	DNA-directed RNA polymerase subunit omega	K	11.0411	-0.500609	0.0622218	0.197278	10.7694	0.253217	0.306619	0.569728
0470022	hslV, peptidase component of the HslUV protease	O	12.3818	-0.383988	0.0660937	0.20496	12.0561	0.0250116	0.899049	0.99375
0470023	hslU, molecular chaperone and ATPase component of HslUV protease	O	13.6018	-0.445666	0.0774699	0.229628	13.3181	0.171437	0.435783	0.710221
0470024	bktB, Beta-ketothiolase BktB	I	12.7649	-0.0795302	0.751526	0.904056	12.4885	-0.179592	0.441568	0.71535
0470025	glucosephosphate isomerase	G	12.8419	-0.645488	0.0061601	0.0375963	12.4749	0.205098	0.321376	0.58896
0470026	lepA, GTP-binding protein	M	14.4388	0.136892	0.607406	0.811024	14.1965	-0.328176	0.170178	0.402553
0470027	lepB, Signal peptidase I	U	12.6363	-0.362023	0.0912219	0.254935	12.3328	0.0483987	0.806557	0.950146
0470028	putative transmembrane protein		11.589	-0.1718	0.499137	0.72357	11.2603	-0.19268	0.431384	0.706237
0470029	RNase III	K	12.5406	-0.20968	0.338469	0.580718	12.2939	0.00813047	0.967512	1
0470030	era, membrane-associated, 16S rRNA-binding GTPase	R	11.9181	-0.256033	0.263599	0.498828	11.6592	0.0317728	0.878204	0.984812
0470031	Pyridoxine 5'-phosphate synthase	H	12.0722	-0.0524632	0.827122	0.950416	11.7527	-0.292438	0.190357	0.427057
0470032	acpS, holo-[acyl-carrier-protein] synthase 1	I	10.9406	-0.4394	0.10044	0.270923	10.4261	-0.296919	0.246754	0.50611
0470033	nagZ, Beta-hexosaminidase	G	12.3219	-0.0409078	0.8496	0.962643	11.9436	-0.422508	0.0445407	0.168681
0470034	Dihydrolipoyl dehydrogenase	C	12.9159	-0.179513	0.41362	0.653158	12.482	-0.395118	0.0497362	0.180571
0470035	conserved exported protein of unknown function	L	10.6156	-0.536201	0.0482952	0.165199	10.0991	-0.2044	0.445583	0.718633
0470036	ampD, N-acetyl-anhydromuranmyl-L-alanine amidase	V	11.8065	0.0949137	0.696052	0.871255	11.5869	-0.240977	0.287916	0.551584
0470037	thymidylate kinase	F	10.6762	0.353685	0.304143	0.540053	10.4533	-0.504955	0.117159	0.314113
0470038	holB, putative DNA polymerase III (Delta' subunit) protein	L	12.0571	-0.644724	0.00387901	0.0276541	11.742	0.306772	0.175842	0.409166
0470039	conserved exported protein of unknown function		14.0649	-0.295134	0.286397	0.524578	13.7678	-0.00499518	0.984194	1
0470040	conserved protein of unknown function	L	12.4989	0.56832	0.0144767	0.0700784	12.3341	-0.60467	0.00476258	0.0382535
0470041	protein of unknown function		6.91669	-0.0142021	0.975622	1	6.90801	0.29284	0.486103	0.750852
0470042	transposase (fragment)	L	7.2746	-0.288041	0.484548	0.714618	7.04843	0.132439	0.737189	0.911439
0470043	protein of unknown function	L	6.3742	-0.551509	0.238148	0.468093	6.24693	0.59336	0.175079	0.408266
0470044	Integrase (fragment)	L	10.2748	0.0998084	0.764165	0.911561	10.1493	-0.0582665	0.848032	0.969307
0470045	Short-chain dehydrogenase	P	13.1915	-0.334725	0.143448	0.336677	13.0496	0.342294	0.14762	0.366572
0470046	conserved protein of unknown function	S	10.6313	0.0206203	0.94378	1	10.5256	0.0604755	0.816455	0.952709
0470047	protein of unknown function		6.1167	-0.304554	0.477533	0.708998	6.14429	0.653325	0.117834	0.314967
0470048	TonB-dependent receptor	P	12.1445	0.170601	0.485241	0.714892	12.0433	-0.0805899	0.718812	0.902482
0470049	protein of unknown function	F	9.62627	0.584364	0.078949	0.232417	9.55753	-0.431425	0.169488	0.401269
0470050	protein of unknown function		6.18876	-0.605908	0.1538	0.35283	5.97367	0.468631	0.323038	0.58896
0470051	putative Diguanylate cyclase	T	13.3321	0.260152	0.264196	0.499136	13.2002	-0.231088	0.282363	0.545769
0470052	transposase (fragment)		7.31087	-0.416729	0.297829	0.535563	6.97796	0.0432038	0.917203	1
0470053	protein of unknown function		4.95169	-0.218083	0.686488	0.864606	4.79462	0.196082	0.702364	0.895115
0470054	protein of unknown function		7.13137	-1.65434	6.97497e-05	0.00132688	6.86612	1.41661	0.000343115	0.00468971
0470055	Ankyrin-repeat	R	13.0973	-0.297629	0.194861	0.409749	12.8259	0.0481798	0.819215	0.954246
0470056	succinate dehydrogenase, flavoprotein subunit	C	14.5109	0.317179	0.25017	0.482683	14.2825	-0.480905	0.0536644	0.189957
0470057	Succinate dehydrogenase subunit D	C	12.0735	0.619047	0.0175871	0.0795701	11.8187	-0.83522	0.000483585	0.00619332
0470058	Succinate dehydrogenase cytochrome b556 subunit	C	13.4663	0.481432	0.080771	0.235649	13.2701	-0.580254	0.0210472	0.102037
[truncated: 1,254 more rows]
